# Supplementary material for: Constraining global transport of perfluoroalkyl acids on sea spray aerosol using field measurements
Source: Sci Adv. 2024 Apr 5;10(14):eadl1026. doi: 10.1126/sciadv.adl1026 (PMC10997204; doi:10.1126/sciadv.adl1026)
Supplement: Supplementary file 2 — Data S1 and S2 [file sciadv.adl1026_data_s1_and_s2.zip]

Archive with 2 entries (2 files):
- adl1026_Data_S1.xlsx
- adl1026_Data_S2.xlsx
