# Supplementary material for: Constraining global transport of perfluoroalkyl acids on sea spray aerosol using field measurements
Source: Sci Adv. 2024 Apr 5;10(14):eadl1026. doi: 10.1126/sciadv.adl1026 (PMC10997204; doi:10.1126/sciadv.adl1026)
Supplement: Supplementary file 2 — Data S1 and S2 [file sciadv.adl1026_data_s1_and_s2.zip › adl1026_Data_S1.xlsx]

## Sheet: Result_of_SSA_samples
Compound	Name	Experiment	cutoff size d50 (µm)	Enrichment Factor	Na+ concentration in SSA (µg m-3)	Detection of Na+ in SSA	PFAA concentration in SSA (pg m-3)	Detection of PFAA in SSA	PFAA concentration in water (pg L-1)	Detection of PFAA in water	Na+ concentration in water (mg L-1)
PFHxA	Exp01_SSA_S06	Exp01	0.015	300000	0.388009	>MDL	0.372791	>MDL	35.439	>MQL	11216.3
PFHxA	Exp01_SSA_S09	Exp01	0.383	17000	4.29777	>MQL	0.225507	>MDL	35.439	>MQL	11216.3
PFHxA	Exp01_SSA_S10	Exp01	0.951	18000	9.75933	>MQL	0.553455	>MDL	35.439	>MQL	11216.3
PFHxA	Exp01_SSA_S11	Exp01	1.64	5700	26.458	>MQL	0.479893	>MDL	35.439	>MQL	11216.3
PFHxA	Exp01_SSA_S12	Exp01	2.48	2700	82.1285	>MQL	0.70335	>MQL	35.439	>MQL	11216.3
PFHxA	Exp01_SSA_S13	Exp01	3.67	2000	194.669	>MQL	1.22886	>MQL	35.439	>MQL	11216.3
PFHxA	Exp01_SSA_S14	Exp01	5.38	1200	465.87	>MQL	1.81128	>MQL	35.439	>MQL	11216.3
PFHxA	Exp01_SSA_S15	Exp01	9.91	1100	304.962	>MQL	1.08462	>MQL	35.439	>MQL	11216.3
PFHxA	Exp02_SSA_S07	Exp02	0.015	160000	0.452139	>MDL	0.0930022	1/2MDL	15.236	>MQL	11692.2
PFHxA	Exp02_SSA_S09	Exp02	0.383	16000	4.35377	>MQL	0.0930022	1/2MDL	15.236	>MQL	11692.2
PFHxA	Exp02_SSA_S10	Exp02	0.951	7800	9.2059	>MQL	0.0930022	1/2MDL	15.236	>MQL	11692.2
PFHxA	Exp02_SSA_S11	Exp02	1.64	10000	28.2751	>MQL	0.386629	>MDL	15.236	>MQL	11692.2
PFHxA	Exp02_SSA_S12	Exp02	2.48	4500	80.1458	>MQL	0.474093	>MDL	15.236	>MQL	11692.2
PFHxA	Exp02_SSA_S13	Exp02	3.67	2800	179.201	>MQL	0.662855	>MQL	15.236	>MQL	11692.2
PFHxA	Exp02_SSA_S14	Exp02	5.38	1900	504.984	>MQL	1.27195	>MQL	15.236	>MQL	11692.2
PFHxA	Exp02_SSA_S15	Exp02	9.91	2000	278.755	>MQL	0.712781	>MQL	15.236	>MQL	11692.2
PFHxA	Exp03_SSA_S07	Exp03	0.015	120000	0.376071	>MDL	0.0936727	1/2MDL	23.971	>MQL	11803.5
PFHxA	Exp03_SSA_S09	Exp03	0.383	10000	4.62449	>MQL	0.0936727	1/2MDL	23.971	>MQL	11803.5
PFHxA	Exp03_SSA_S10	Exp03	0.951	2600	17.8184	>MQL	0.0936727	1/2MDL	23.971	>MQL	11803.5
PFHxA	Exp03_SSA_S11	Exp03	1.64	4800	29.7485	>MQL	0.293002	>MDL	23.971	>MQL	11803.5
PFHxA	Exp03_SSA_S12	Exp03	2.48	1800	83.1169	>MQL	0.297326	>MDL	23.971	>MQL	11803.5
PFHxA	Exp03_SSA_S13	Exp03	3.67	3200	196.912	>MQL	1.28831	>MQL	23.971	>MQL	11803.5
PFHxA	Exp03_SSA_S14	Exp03	5.38	820	448.717	>MQL	0.742828	>MQL	23.971	>MQL	11803.5
PFHxA	Exp03_SSA_S15	Exp03	9.91	1200	433.789	>MQL	1.07848	>MQL	23.971	>MQL	11803.5
PFHxA	Exp04_SSA_S07	Exp04	0.015	120000	0.334223	>MDL	0.0937257	1/2MDL	26.691	>MQL	11894.8
PFHxA	Exp04_SSA_S09	Exp04	0.383	8600	4.87811	>MQL	0.0937257	1/2MDL	26.691	>MQL	11894.8
PFHxA	Exp04_SSA_S10	Exp04	0.951	4000	10.4263	>MQL	0.0937257	1/2MDL	26.691	>MQL	11894.8
PFHxA	Exp04_SSA_S11	Exp04	1.64	3200	28.2233	>MQL	0.205143	>MDL	26.691	>MQL	11894.8
PFHxA	Exp04_SSA_S12	Exp04	2.48	1900	88.2338	>MQL	0.383847	>MDL	26.691	>MQL	11894.8
PFHxA	Exp04_SSA_S13	Exp04	3.67	1600	187.536	>MQL	0.682049	>MQL	26.691	>MQL	11894.8
PFHxA	Exp04_SSA_S14	Exp04	5.38	1200	476.913	>MQL	1.2336	>MQL	26.691	>MQL	11894.8
PFHxA	Exp04_SSA_S15	Exp04	9.91	890	459.825	>MQL	0.92304	>MQL	26.691	>MQL	11894.8
PFHxA	Exp05_SSA_S07	Exp05	0.015	120000	0.361076	>MDL	0.0938286	1/2MDL	25.481	>MQL	11802.6
PFHxA	Exp05_SSA_S09	Exp05	0.383	9000	4.84431	>MQL	0.0938286	1/2MDL	25.481	>MQL	11802.6
PFHxA	Exp05_SSA_S10	Exp05	0.951	8100	11.9631	>MQL	0.208454	>MDL	25.481	>MQL	11802.6
PFHxA	Exp05_SSA_S11	Exp05	1.64	4400	39.8578	>MQL	0.379103	>MDL	25.481	>MQL	11802.6
PFHxA	Exp05_SSA_S12	Exp05	2.48	2000	125.266	>MQL	0.543372	>MDL	25.481	>MQL	11802.6
PFHxA	Exp05_SSA_S13	Exp05	3.67	1400	223.301	>MQL	0.658563	>MQL	25.481	>MQL	11802.6
PFHxA	Exp05_SSA_S14	Exp05	5.38	910	558.525	>MQL	1.09801	>MQL	25.481	>MQL	11802.6
PFHxA	Exp05_SSA_S15	Exp05	9.91	1000	558.102	>MQL	1.25085	>MQL	25.481	>MQL	11802.6
PFHxA	Exp07_SSA_S07	Exp07	0.015	190000	0.391213	>MDL	0.0936727	1/2MDL	15.511	>MQL	12461.4
PFHxA	Exp07_SSA_S09	Exp07	0.383	15000	5.14905	>MQL	0.0936727	1/2MDL	15.511	>MQL	12461.4
PFHxA	Exp07_SSA_S10	Exp07	0.951	6600	11.4367	>MQL	0.0936727	1/2MDL	15.511	>MQL	12461.4
PFHxA	Exp07_SSA_S11	Exp07	1.64	2300	32.0334	>MQL	0.0936727	1/2MDL	15.511	>MQL	12461.4
PFHxA	Exp07_SSA_S12	Exp07	2.48	2900	89.8253	>MQL	0.321479	>MDL	15.511	>MQL	12461.4
PFHxA	Exp07_SSA_S13	Exp07	3.67	1900	185.696	>MQL	0.450271	>MDL	15.511	>MQL	12461.4
PFHxA	Exp07_SSA_S14	Exp07	5.38	1200	417.732	>MQL	0.636261	>MQL	15.511	>MQL	12461.4
PFHxA	Exp07_SSA_S15	Exp07	9.91	1300	421.036	>MQL	0.694647	>MQL	15.511	>MQL	12461.4
PFHxA	Exp08_SSA_S07	Exp08	0.015	150000	0.627478	>MDL	0.0941953	1/2MDL	12.358	>MQL	12387.8
PFHxA	Exp08_SSA_S09	Exp08	0.383	18000	5.11278	>MQL	0.0941953	1/2MDL	12.358	>MQL	12387.8
PFHxA	Exp08_SSA_S10	Exp08	0.951	8300	11.4423	>MQL	0.0941953	1/2MDL	12.358	>MQL	12387.8
PFHxA	Exp08_SSA_S11	Exp08	1.64	2900	32.8507	>MQL	0.0941953	1/2MDL	12.358	>MQL	12387.8
PFHxA	Exp08_SSA_S12	Exp08	2.48	4100	91.498	>MQL	0.377756	>MDL	12.358	>MQL	12387.8
PFHxA	Exp08_SSA_S13	Exp08	3.67	1400	214.093	>MQL	0.308979	>MDL	12.358	>MQL	12387.8
PFHxA	Exp08_SSA_S14	Exp08	5.38	1500	556.709	>MQL	0.820504	>MQL	12.358	>MQL	12387.8
PFHxA	Exp08_SSA_S15	Exp08	9.91	1000	826.649	>MQL	0.834152	>MQL	12.358	>MQL	12387.8
PFHxA	Exp09_SSA_S07	Exp09	0.015	210000	0.485763	>MDL	0.0940383	1/2MDL	11.179	>MQL	12010.4
PFHxA	Exp09_SSA_S09	Exp09	0.383	19000	5.37833	>MQL	0.0940383	1/2MDL	11.179	>MQL	12010.4
PFHxA	Exp09_SSA_S10	Exp09	0.951	8800	11.463	>MQL	0.0940383	1/2MDL	11.179	>MQL	12010.4
PFHxA	Exp09_SSA_S11	Exp09	1.64	3200	31.7783	>MQL	0.0940383	1/2MDL	11.179	>MQL	12010.4
PFHxA	Exp09_SSA_S12	Exp09	2.48	2700	89.3267	>MQL	0.223118	>MDL	11.179	>MQL	12010.4
PFHxA	Exp09_SSA_S13	Exp09	3.67	1800	209.803	>MQL	0.36048	>MDL	11.179	>MQL	12010.4
PFHxA	Exp09_SSA_S14	Exp09	5.38	910	492.274	>MQL	0.415995	>MDL	11.179	>MQL	12010.4
PFHxA	Exp09_SSA_S15	Exp09	9.91	1200	518.066	>MQL	0.554539	>MDL	11.179	>MQL	12010.4
PFHpA_169	Exp01_SSA_S06	Exp01	0.015	32000	0.388009	>MDL	0.0357645	1/2MDL	32.144	>MQL	11216.3
PFHpA_169	Exp01_SSA_S09	Exp01	0.383	19000	4.29777	>MQL	0.236111	>MDL	32.144	>MQL	11216.3
PFHpA_169	Exp01_SSA_S10	Exp01	0.951	24000	9.75933	>MQL	0.675304	>MQL	32.144	>MQL	11216.3
PFHpA_169	Exp01_SSA_S11	Exp01	1.64	17000	26.458	>MQL	1.26551	>MQL	32.144	>MQL	11216.3
PFHpA_169	Exp01_SSA_S12	Exp01	2.48	12000	82.1285	>MQL	2.75931	>MQL	32.144	>MQL	11216.3
PFHpA_169	Exp01_SSA_S13	Exp01	3.67	7300	194.669	>MQL	4.07556	>MQL	32.144	>MQL	11216.3
PFHpA_169	Exp01_SSA_S14	Exp01	5.38	4500	465.87	>MQL	5.97392	>MQL	32.144	>MQL	11216.3
PFHpA_169	Exp01_SSA_S15	Exp01	9.91	3700	304.962	>MQL	3.24968	>MQL	32.144	>MQL	11216.3
PFHpA_169	Exp02_SSA_S07	Exp02	0.015	35000	0.452139	>MDL	0.0354294	1/2MDL	26.129	>MQL	11692.2
PFHpA_169	Exp02_SSA_S09	Exp02	0.383	11000	4.35377	>MQL	0.111166	>MDL	26.129	>MQL	11692.2
PFHpA_169	Exp02_SSA_S10	Exp02	0.951	18000	9.2059	>MQL	0.364823	>MQL	26.129	>MQL	11692.2
PFHpA_169	Exp02_SSA_S11	Exp02	1.64	16000	28.2751	>MQL	1.00598	>MQL	26.129	>MQL	11692.2
PFHpA_169	Exp02_SSA_S12	Exp02	2.48	9200	80.1458	>MQL	1.6505	>MQL	26.129	>MQL	11692.2
PFHpA_169	Exp02_SSA_S13	Exp02	3.67	6100	179.201	>MQL	2.42451	>MQL	26.129	>MQL	11692.2
PFHpA_169	Exp02_SSA_S14	Exp02	5.38	4100	504.984	>MQL	4.60087	>MQL	26.129	>MQL	11692.2
PFHpA_169	Exp02_SSA_S15	Exp02	9.91	3500	278.755	>MQL	2.18297	>MQL	26.129	>MQL	11692.2
PFHpA_169	Exp03_SSA_S07	Exp03	0.015	45000	0.376071	>MDL	0.0356848	1/2MDL	24.76	>MQL	11803.5
PFHpA_169	Exp03_SSA_S09	Exp03	0.383	14000	4.62449	>MQL	0.135234	>MDL	24.76	>MQL	11803.5
PFHpA_169	Exp03_SSA_S10	Exp03	0.951	9600	17.8184	>MQL	0.358175	>MQL	24.76	>MQL	11803.5
PFHpA_169	Exp03_SSA_S11	Exp03	1.64	14000	29.7485	>MQL	0.864626	>MQL	24.76	>MQL	11803.5
PFHpA_169	Exp03_SSA_S12	Exp03	2.48	9200	83.1169	>MQL	1.59609	>MQL	24.76	>MQL	11803.5
PFHpA_169	Exp03_SSA_S13	Exp03	3.67	11000	196.912	>MQL	4.41446	>MQL	24.76	>MQL	11803.5
PFHpA_169	Exp03_SSA_S14	Exp03	5.38	2800	448.717	>MQL	2.65838	>MQL	24.76	>MQL	11803.5
PFHpA_169	Exp03_SSA_S15	Exp03	9.91	3800	433.789	>MQL	3.43171	>MQL	24.76	>MQL	11803.5
PFHpA_169	Exp04_SSA_S07	Exp04	0.015	53000	0.334223	>MDL	0.035705	1/2MDL	23.99	>MQL	11894.8
PFHpA_169	Exp04_SSA_S09	Exp04	0.383	16000	4.87811	>MQL	0.156727	>MDL	23.99	>MQL	11894.8
PFHpA_169	Exp04_SSA_S10	Exp04	0.951	23000	10.4263	>MQL	0.487106	>MQL	23.99	>MQL	11894.8
PFHpA_169	Exp04_SSA_S11	Exp04	1.64	16000	28.2233	>MQL	0.887424	>MQL	23.99	>MQL	11894.8
PFHpA_169	Exp04_SSA_S12	Exp04	2.48	9200	88.2338	>MQL	1.63115	>MQL	23.99	>MQL	11894.8
PFHpA_169	Exp04_SSA_S13	Exp04	3.67	6900	187.536	>MQL	2.61095	>MQL	23.99	>MQL	11894.8
PFHpA_169	Exp04_SSA_S14	Exp04	5.38	5200	476.913	>MQL	4.98052	>MQL	23.99	>MQL	11894.8
PFHpA_169	Exp04_SSA_S15	Exp04	9.91	3900	459.825	>MQL	3.65524	>MQL	23.99	>MQL	11894.8
PFHpA_169	Exp05_SSA_S07	Exp05	0.015	190000	0.361076	>MDL	0.0776782	>MDL	13.576	>MQL	11802.6
PFHpA_169	Exp05_SSA_S09	Exp05	0.383	63000	4.84431	>MQL	0.35267	>MQL	13.576	>MQL	11802.6
PFHpA_169	Exp05_SSA_S10	Exp05	0.951	41000	11.9631	>MQL	0.563794	>MQL	13.576	>MQL	11802.6
PFHpA_169	Exp05_SSA_S11	Exp05	1.64	28000	39.8578	>MQL	1.2946	>MQL	13.576	>MQL	11802.6
PFHpA_169	Exp05_SSA_S12	Exp05	2.48	15000	125.266	>MQL	2.20841	>MQL	13.576	>MQL	11802.6
PFHpA_169	Exp05_SSA_S13	Exp05	3.67	11000	223.301	>MQL	2.74108	>MQL	13.576	>MQL	11802.6
PFHpA_169	Exp05_SSA_S14	Exp05	5.38	6200	558.525	>MQL	3.9969	>MQL	13.576	>MQL	11802.6
PFHpA_169	Exp05_SSA_S15	Exp05	9.91	7000	558.102	>MQL	4.4937	>MQL	13.576	>MQL	11802.6
PFHpA_169	Exp07_SSA_S07	Exp07	0.015	55000	0.391213	>MDL	0.0356848	1/2MDL	20.613	>MQL	12461.4
PFHpA_169	Exp07_SSA_S09	Exp07	0.383	20000	5.14905	>MQL	0.171924	>MDL	20.613	>MQL	12461.4
PFHpA_169	Exp07_SSA_S10	Exp07	0.951	23000	11.4367	>MQL	0.442397	>MQL	20.613	>MQL	12461.4
PFHpA_169	Exp07_SSA_S11	Exp07	1.64	15000	32.0334	>MQL	0.815339	>MQL	20.613	>MQL	12461.4
PFHpA_169	Exp07_SSA_S12	Exp07	2.48	9400	89.8253	>MQL	1.39425	>MQL	20.613	>MQL	12461.4
PFHpA_169	Exp07_SSA_S13	Exp07	3.67	6300	185.696	>MQL	1.92583	>MQL	20.613	>MQL	12461.4
PFHpA_169	Exp07_SSA_S14	Exp07	5.38	4000	417.732	>MQL	2.73193	>MQL	20.613	>MQL	12461.4
PFHpA_169	Exp07_SSA_S15	Exp07	9.91	3300	421.036	>MQL	2.31409	>MQL	20.613	>MQL	12461.4
PFHpA_169	Exp08_SSA_S07	Exp08	0.015	59000	0.627478	>MDL	0.0358839	1/2MDL	12.109	>MQL	12387.8
PFHpA_169	Exp08_SSA_S09	Exp08	0.383	30000	5.11278	>MQL	0.147943	>MDL	12.109	>MQL	12387.8
PFHpA_169	Exp08_SSA_S10	Exp08	0.951	29000	11.4423	>MQL	0.323673	>MQL	12.109	>MQL	12387.8
PFHpA_169	Exp08_SSA_S11	Exp08	1.64	18000	32.8507	>MQL	0.589938	>MQL	12.109	>MQL	12387.8
PFHpA_169	Exp08_SSA_S12	Exp08	2.48	9200	91.498	>MQL	0.824882	>MQL	12.109	>MQL	12387.8
PFHpA_169	Exp08_SSA_S13	Exp08	3.67	6100	214.093	>MQL	1.28195	>MQL	12.109	>MQL	12387.8
PFHpA_169	Exp08_SSA_S14	Exp08	5.38	4700	556.709	>MQL	2.53595	>MQL	12.109	>MQL	12387.8
PFHpA_169	Exp08_SSA_S15	Exp08	9.91	3700	826.649	>MQL	3.00672	>MQL	12.109	>MQL	12387.8
PFHpA_169	Exp09_SSA_S07	Exp09	0.015	110000	0.485763	>MDL	0.0358241	1/2MDL	8.114	>MQL	12010.4
PFHpA_169	Exp09_SSA_S09	Exp09	0.383	9900	5.37833	>MQL	0.0358241	1/2MDL	8.114	>MQL	12010.4
PFHpA_169	Exp09_SSA_S10	Exp09	0.951	12000	11.463	>MQL	0.0893871	>MDL	8.114	>MQL	12010.4
PFHpA_169	Exp09_SSA_S11	Exp09	1.64	15000	31.7783	>MQL	0.317527	>MQL	8.114	>MQL	12010.4
PFHpA_169	Exp09_SSA_S12	Exp09	2.48	8500	89.3267	>MQL	0.51044	>MQL	8.114	>MQL	12010.4
PFHpA_169	Exp09_SSA_S13	Exp09	3.67	8000	209.803	>MQL	1.13793	>MQL	8.114	>MQL	12010.4
PFHpA_169	Exp09_SSA_S14	Exp09	5.38	5300	492.274	>MQL	1.74975	>MQL	8.114	>MQL	12010.4
PFHpA_169	Exp09_SSA_S15	Exp09	9.91	4500	518.066	>MQL	1.57417	>MQL	8.114	>MQL	12010.4
PFNA	Exp01_SSA_S06	Exp01	0.015	120000	0.388009	>MDL	0.0556853	>MDL	13.293	>MQL	11216.3
PFNA	Exp01_SSA_S09	Exp01	0.383	46000	4.29777	>MQL	0.234508	>MQL	13.293	>MQL	11216.3
PFNA	Exp01_SSA_S10	Exp01	0.951	68000	9.75933	>MQL	0.788594	>MQL	13.293	>MQL	11216.3
PFNA	Exp01_SSA_S11	Exp01	1.64	54000	26.458	>MQL	1.68624	>MQL	13.293	>MQL	11216.3
PFNA	Exp01_SSA_S12	Exp01	2.48	32000	82.1285	>MQL	3.14689	>MQL	13.293	>MQL	11216.3
PFNA	Exp01_SSA_S13	Exp01	3.67	19000	194.669	>MQL	4.29534	>MQL	13.293	>MQL	11216.3
PFNA	Exp01_SSA_S14	Exp01	5.38	11000	465.87	>MQL	6.06092	>MQL	13.293	>MQL	11216.3
PFNA	Exp01_SSA_S15	Exp01	9.91	7300	304.962	>MQL	2.63467	>MQL	13.293	>MQL	11216.3
PFNA	Exp02_SSA_S07	Exp02	0.015	42000	0.452139	>MDL	0.0254679	>MDL	15.619	>MQL	11692.2
PFNA	Exp02_SSA_S09	Exp02	0.383	38000	4.35377	>MQL	0.223642	>MQL	15.619	>MQL	11692.2
PFNA	Exp02_SSA_S10	Exp02	0.951	69000	9.2059	>MQL	0.852267	>MQL	15.619	>MQL	11692.2
PFNA	Exp02_SSA_S11	Exp02	1.64	55000	28.2751	>MQL	2.06613	>MQL	15.619	>MQL	11692.2
PFNA	Exp02_SSA_S12	Exp02	2.48	31000	80.1458	>MQL	3.35722	>MQL	15.619	>MQL	11692.2
PFNA	Exp02_SSA_S13	Exp02	3.67	20000	179.201	>MQL	4.87148	>MQL	15.619	>MQL	11692.2
PFNA	Exp02_SSA_S14	Exp02	5.38	12000	504.984	>MQL	7.95103	>MQL	15.619	>MQL	11692.2
PFNA	Exp02_SSA_S15	Exp02	9.91	9600	278.755	>MQL	3.56641	>MQL	15.619	>MQL	11692.2
PFNA	Exp03_SSA_S07	Exp03	0.015	58000	0.376071	>MDL	0.0327884	>MDL	17.649	>MQL	11803.5
PFNA	Exp03_SSA_S09	Exp03	0.383	43000	4.62449	>MQL	0.297766	>MQL	17.649	>MQL	11803.5
PFNA	Exp03_SSA_S10	Exp03	0.951	35000	17.8184	>MQL	0.929204	>MQL	17.649	>MQL	11803.5
PFNA	Exp03_SSA_S11	Exp03	1.64	48000	29.7485	>MQL	2.11624	>MQL	17.649	>MQL	11803.5
PFNA	Exp03_SSA_S12	Exp03	2.48	29000	83.1169	>MQL	3.56462	>MQL	17.649	>MQL	11803.5
PFNA	Exp03_SSA_S13	Exp03	3.67	28000	196.912	>MQL	8.15619	>MQL	17.649	>MQL	11803.5
PFNA	Exp03_SSA_S14	Exp03	5.38	8600	448.717	>MQL	5.77974	>MQL	17.649	>MQL	11803.5
PFNA	Exp03_SSA_S15	Exp03	9.91	9100	433.789	>MQL	5.91018	>MQL	17.649	>MQL	11803.5
PFNA	Exp04_SSA_S07	Exp04	0.015	20000	0.334223	>MDL	0.00981888	1/2MDL	17.88	>MQL	11894.8
PFNA	Exp04_SSA_S09	Exp04	0.383	49000	4.87811	>MQL	0.357877	>MQL	17.88	>MQL	11894.8
PFNA	Exp04_SSA_S10	Exp04	0.951	64000	10.4263	>MQL	1.00882	>MQL	17.88	>MQL	11894.8
PFNA	Exp04_SSA_S11	Exp04	1.64	52000	28.2233	>MQL	2.22021	>MQL	17.88	>MQL	11894.8
PFNA	Exp04_SSA_S12	Exp04	2.48	30000	88.2338	>MQL	3.9916	>MQL	17.88	>MQL	11894.8
PFNA	Exp04_SSA_S13	Exp04	3.67	20000	187.536	>MQL	5.68827	>MQL	17.88	>MQL	11894.8
PFNA	Exp04_SSA_S14	Exp04	5.38	13000	476.913	>MQL	9.2157	>MQL	17.88	>MQL	11894.8
PFNA	Exp04_SSA_S15	Exp04	9.91	10000	459.825	>MQL	7.16583	>MQL	17.88	>MQL	11894.8
PFNA	Exp05_SSA_S07	Exp05	0.015	120000	0.361076	>MDL	0.0614443	>MDL	16.246	>MQL	11802.6
PFNA	Exp05_SSA_S09	Exp05	0.383	63000	4.84431	>MQL	0.416778	>MQL	16.246	>MQL	11802.6
PFNA	Exp05_SSA_S10	Exp05	0.951	64000	11.9631	>MQL	1.04595	>MQL	16.246	>MQL	11802.6
PFNA	Exp05_SSA_S11	Exp05	1.64	54000	39.8578	>MQL	2.96749	>MQL	16.246	>MQL	11802.6
PFNA	Exp05_SSA_S12	Exp05	2.48	31000	125.266	>MQL	5.29377	>MQL	16.246	>MQL	11802.6
PFNA	Exp05_SSA_S13	Exp05	3.67	19000	223.301	>MQL	5.73226	>MQL	16.246	>MQL	11802.6
PFNA	Exp05_SSA_S14	Exp05	5.38	11000	558.525	>MQL	8.67218	>MQL	16.246	>MQL	11802.6
PFNA	Exp05_SSA_S15	Exp05	9.91	11000	558.102	>MQL	8.60178	>MQL	16.246	>MQL	11802.6
PFNA	Exp07_SSA_S07	Exp07	0.015	24000	0.391213	>MDL	0.00981333	1/2MDL	12.978	>MQL	12461.4
PFNA	Exp07_SSA_S09	Exp07	0.383	65000	5.14905	>MQL	0.346476	>MQL	12.978	>MQL	12461.4
PFNA	Exp07_SSA_S10	Exp07	0.951	70000	11.4367	>MQL	0.8381	>MQL	12.978	>MQL	12461.4
PFNA	Exp07_SSA_S11	Exp07	1.64	56000	32.0334	>MQL	1.87568	>MQL	12.978	>MQL	12461.4
PFNA	Exp07_SSA_S12	Exp07	2.48	37000	89.8253	>MQL	3.46148	>MQL	12.978	>MQL	12461.4
PFNA	Exp07_SSA_S13	Exp07	3.67	23000	185.696	>MQL	4.47449	>MQL	12.978	>MQL	12461.4
PFNA	Exp07_SSA_S14	Exp07	5.38	15000	417.732	>MQL	6.32461	>MQL	12.978	>MQL	12461.4
PFNA	Exp07_SSA_S15	Exp07	9.91	10000	421.036	>MQL	4.58181	>MQL	12.978	>MQL	12461.4
PFNA	Exp08_SSA_S07	Exp08	0.015	27000	0.627478	>MDL	0.00986808	1/2MDL	7.102	>MQL	12387.8
PFNA	Exp08_SSA_S09	Exp08	0.383	83000	5.11278	>MQL	0.244687	>MQL	7.102	>MQL	12387.8
PFNA	Exp08_SSA_S10	Exp08	0.951	76000	11.4423	>MQL	0.495755	>MQL	7.102	>MQL	12387.8
PFNA	Exp08_SSA_S11	Exp08	1.64	62000	32.8507	>MQL	1.16538	>MQL	7.102	>MQL	12387.8
PFNA	Exp08_SSA_S12	Exp08	2.48	36000	91.498	>MQL	1.88141	>MQL	7.102	>MQL	12387.8
PFNA	Exp08_SSA_S13	Exp08	3.67	24000	214.093	>MQL	2.93943	>MQL	7.102	>MQL	12387.8
PFNA	Exp08_SSA_S14	Exp08	5.38	14000	556.709	>MQL	4.46636	>MQL	7.102	>MQL	12387.8
PFNA	Exp08_SSA_S15	Exp08	9.91	10000	826.649	>MQL	4.75753	>MQL	7.102	>MQL	12387.8
PFNA	Exp09_SSA_S07	Exp09	0.015	49000	0.485763	>MDL	0.00985163	1/2MDL	5.002	>MQL	12010.4
PFNA	Exp09_SSA_S09	Exp09	0.383	66000	5.37833	>MQL	0.146777	>MQL	5.002	>MQL	12010.4
PFNA	Exp09_SSA_S10	Exp09	0.951	66000	11.463	>MQL	0.315568	>MQL	5.002	>MQL	12010.4
PFNA	Exp09_SSA_S11	Exp09	1.64	56000	31.7783	>MQL	0.746043	>MQL	5.002	>MQL	12010.4
PFNA	Exp09_SSA_S12	Exp09	2.48	37000	89.3267	>MQL	1.3651	>MQL	5.002	>MQL	12010.4
PFNA	Exp09_SSA_S13	Exp09	3.67	25000	209.803	>MQL	2.1608	>MQL	5.002	>MQL	12010.4
PFNA	Exp09_SSA_S14	Exp09	5.38	16000	492.274	>MQL	3.22084	>MQL	5.002	>MQL	12010.4
PFNA	Exp09_SSA_S15	Exp09	9.91	12000	518.066	>MQL	2.49438	>MQL	5.002	>MQL	12010.4
PFDA	Exp01_SSA_S06	Exp01	0.015	2300000	0.388009	>MDL	0.0675412	>MDL	0.843	>MDL	11216.3
PFDA	Exp01_SSA_S09	Exp01	0.383	330000	4.29777	>MQL	0.106513	>MQL	0.843	>MDL	11216.3
PFDA	Exp01_SSA_S10	Exp01	0.951	310000	9.75933	>MQL	0.229107	>MQL	0.843	>MDL	11216.3
PFDA	Exp01_SSA_S11	Exp01	1.64	160000	26.458	>MQL	0.309059	>MQL	0.843	>MDL	11216.3
PFDA	Exp01_SSA_S12	Exp01	2.48	87000	82.1285	>MQL	0.537969	>MQL	0.843	>MDL	11216.3
PFDA	Exp01_SSA_S13	Exp01	3.67	55000	194.669	>MQL	0.803204	>MQL	0.843	>MDL	11216.3
PFDA	Exp01_SSA_S14	Exp01	5.38	32000	465.87	>MQL	1.11279	>MQL	0.843	>MDL	11216.3
PFDA	Exp01_SSA_S15	Exp01	9.91	34000	304.962	>MQL	0.785131	>MQL	0.843	>MDL	11216.3
PFDA	Exp02_SSA_S07	Exp02	0.015	2300000	0.452139	>MDL	0.077496	>MDL	0.858	>MDL	11692.2
PFDA	Exp02_SSA_S09	Exp02	0.383	320000	4.35377	>MQL	0.101919	>MQL	0.858	>MDL	11692.2
PFDA	Exp02_SSA_S10	Exp02	0.951	320000	9.2059	>MQL	0.21746	>MQL	0.858	>MDL	11692.2
PFDA	Exp02_SSA_S11	Exp02	1.64	160000	28.2751	>MQL	0.332765	>MQL	0.858	>MDL	11692.2
PFDA	Exp02_SSA_S12	Exp02	2.48	86000	80.1458	>MQL	0.507048	>MQL	0.858	>MDL	11692.2
PFDA	Exp02_SSA_S13	Exp02	3.67	66000	179.201	>MQL	0.861939	>MQL	0.858	>MDL	11692.2
PFDA	Exp02_SSA_S14	Exp02	5.38	41000	504.984	>MQL	1.502	>MQL	0.858	>MDL	11692.2
PFDA	Exp02_SSA_S15	Exp02	9.91	44000	278.755	>MQL	0.909786	>MQL	0.858	>MDL	11692.2
PFDA	Exp03_SSA_S07	Exp03	0.015	550000	0.376071	>MDL	0.0151661	1/2MDL	0.867	>MDL	11803.5
PFDA	Exp03_SSA_S09	Exp03	0.383	230000	4.62449	>MQL	0.076651	>MDL	0.867	>MDL	11803.5
PFDA	Exp03_SSA_S10	Exp03	0.951	88000	17.8184	>MQL	0.114745	>MQL	0.867	>MDL	11803.5
PFDA	Exp03_SSA_S11	Exp03	1.64	140000	29.7485	>MQL	0.297528	>MQL	0.867	>MDL	11803.5
PFDA	Exp03_SSA_S12	Exp03	2.48	94000	83.1169	>MQL	0.575335	>MQL	0.867	>MDL	11803.5
PFDA	Exp03_SSA_S13	Exp03	3.67	95000	196.912	>MQL	1.3751	>MQL	0.867	>MDL	11803.5
PFDA	Exp03_SSA_S14	Exp03	5.38	29000	448.717	>MQL	0.963806	>MQL	0.867	>MDL	11803.5
PFDA	Exp03_SSA_S15	Exp03	9.91	46000	433.789	>MQL	1.46317	>MQL	0.867	>MDL	11803.5
PFDA	Exp04_SSA_S07	Exp04	0.015	760000	0.334223	>MDL	0.0151746	1/2MDL	0.715	>MDL	11894.8
PFDA	Exp04_SSA_S09	Exp04	0.383	220000	4.87811	>MQL	0.0658995	>MDL	0.715	>MDL	11894.8
PFDA	Exp04_SSA_S10	Exp04	0.951	270000	10.4263	>MQL	0.169515	>MQL	0.715	>MDL	11894.8
PFDA	Exp04_SSA_S11	Exp04	1.64	180000	28.2233	>MQL	0.299958	>MQL	0.715	>MDL	11894.8
PFDA	Exp04_SSA_S12	Exp04	2.48	110000	88.2338	>MQL	0.598029	>MQL	0.715	>MDL	11894.8
PFDA	Exp04_SSA_S13	Exp04	3.67	70000	187.536	>MQL	0.783886	>MQL	0.715	>MDL	11894.8
PFDA	Exp04_SSA_S14	Exp04	5.38	55000	476.913	>MQL	1.5648	>MQL	0.715	>MDL	11894.8
PFDA	Exp04_SSA_S15	Exp04	9.91	63000	459.825	>MQL	1.74502	>MQL	0.715	>MDL	11894.8
PFDA	Exp05_SSA_S07	Exp05	0.015	1200000	0.361076	>MDL	0.0444122	>MDL	1.26	>MDL	11802.6
PFDA	Exp05_SSA_S09	Exp05	0.383	220000	4.84431	>MQL	0.11297	>MQL	1.26	>MDL	11802.6
PFDA	Exp05_SSA_S10	Exp05	0.951	160000	11.9631	>MQL	0.204719	>MQL	1.26	>MDL	11802.6
PFDA	Exp05_SSA_S11	Exp05	1.64	110000	39.8578	>MQL	0.485835	>MQL	1.26	>MDL	11802.6
PFDA	Exp05_SSA_S12	Exp05	2.48	63000	125.266	>MQL	0.83707	>MQL	1.26	>MDL	11802.6
PFDA	Exp05_SSA_S13	Exp05	3.67	39000	223.301	>MQL	0.928337	>MQL	1.26	>MDL	11802.6
PFDA	Exp05_SSA_S14	Exp05	5.38	28000	558.525	>MQL	1.69171	>MQL	1.26	>MDL	11802.6
PFDA	Exp05_SSA_S15	Exp05	9.91	40000	558.102	>MQL	2.36511	>MQL	1.26	>MDL	11802.6
PFDA	Exp07_SSA_S07	Exp07	0.015	600000	0.391213	>MDL	0.0151661	1/2MDL	0.808	>MDL	12461.4
PFDA	Exp07_SSA_S09	Exp07	0.383	210000	5.14905	>MQL	0.0696925	>MDL	0.808	>MDL	12461.4
PFDA	Exp07_SSA_S10	Exp07	0.951	140000	11.4367	>MQL	0.102279	>MQL	0.808	>MDL	12461.4
PFDA	Exp07_SSA_S11	Exp07	1.64	150000	32.0334	>MQL	0.321312	>MQL	0.808	>MDL	12461.4
PFDA	Exp07_SSA_S12	Exp07	2.48	91000	89.8253	>MQL	0.528302	>MQL	0.808	>MDL	12461.4
PFDA	Exp07_SSA_S13	Exp07	3.67	70000	185.696	>MQL	0.838195	>MQL	0.808	>MDL	12461.4
PFDA	Exp07_SSA_S14	Exp07	5.38	44000	417.732	>MQL	1.19206	>MQL	0.808	>MDL	12461.4
PFDA	Exp07_SSA_S15	Exp07	9.91	40000	421.036	>MQL	1.08028	>MQL	0.808	>MDL	12461.4
PFDA	Exp08_SSA_S07	Exp08	0.015	720000	0.627478	>MDL	0.0152507	1/2MDL	0.416	<MDL	12387.8
PFDA	Exp08_SSA_S09	Exp08	0.383	330000	5.11278	>MQL	0.0558414	>MDL	0.416	<MDL	12387.8
PFDA	Exp08_SSA_S10	Exp08	0.951	310000	11.4423	>MQL	0.119332	>MQL	0.416	<MDL	12387.8
PFDA	Exp08_SSA_S11	Exp08	1.64	230000	32.8507	>MQL	0.255039	>MQL	0.416	<MDL	12387.8
PFDA	Exp08_SSA_S12	Exp08	2.48	120000	91.498	>MQL	0.378869	>MQL	0.416	<MDL	12387.8
PFDA	Exp08_SSA_S13	Exp08	3.67	86000	214.093	>MQL	0.614925	>MQL	0.416	<MDL	12387.8
PFDA	Exp08_SSA_S14	Exp08	5.38	55000	556.709	>MQL	1.02083	>MQL	0.416	<MDL	12387.8
PFDA	Exp08_SSA_S15	Exp08	9.91	57000	826.649	>MQL	1.59404	>MQL	0.416	<MDL	12387.8
PFDA	Exp09_SSA_S07	Exp09	0.015	910000	0.485763	>MDL	0.0152252	1/2MDL	0.412	<MDL	12010.4
PFDA	Exp09_SSA_S09	Exp09	0.383	83000	5.37833	>MQL	0.0152252	1/2MDL	0.412	<MDL	12010.4
PFDA	Exp09_SSA_S10	Exp09	0.951	220000	11.463	>MQL	0.086342	>MDL	0.412	<MDL	12010.4
PFDA	Exp09_SSA_S11	Exp09	1.64	150000	31.7783	>MQL	0.162188	>MQL	0.412	<MDL	12010.4
PFDA	Exp09_SSA_S12	Exp09	2.48	99000	89.3267	>MQL	0.304594	>MQL	0.412	<MDL	12010.4
PFDA	Exp09_SSA_S13	Exp09	3.67	71000	209.803	>MQL	0.511299	>MQL	0.412	<MDL	12010.4
PFDA	Exp09_SSA_S14	Exp09	5.38	43000	492.274	>MQL	0.732352	>MQL	0.412	<MDL	12010.4
PFDA	Exp09_SSA_S15	Exp09	9.91	53000	518.066	>MQL	0.95018	>MQL	0.412	<MDL	12010.4
PFUnDA	Exp01_SSA_S06	Exp01	0.015	1300000	0.388009	>MDL	0.0384468	1/2MDL	0.828	<MDL	11216.3
PFUnDA	Exp01_SSA_S09	Exp01	0.383	120000	4.29777	>MQL	0.0384468	1/2MDL	0.828	<MDL	11216.3
PFUnDA	Exp01_SSA_S10	Exp01	0.951	130000	9.75933	>MQL	0.0935479	>MDL	0.828	<MDL	11216.3
PFUnDA	Exp01_SSA_S11	Exp01	1.64	61000	26.458	>MQL	0.118815	>MDL	0.828	<MDL	11216.3
PFUnDA	Exp01_SSA_S12	Exp01	2.48	35000	82.1285	>MQL	0.2107	>MDL	0.828	<MDL	11216.3
PFUnDA	Exp01_SSA_S13	Exp01	3.67	29000	194.669	>MQL	0.420071	>MQL	0.828	<MDL	11216.3
PFUnDA	Exp01_SSA_S14	Exp01	5.38	16000	465.87	>MQL	0.558438	>MQL	0.828	<MDL	11216.3
PFUnDA	Exp01_SSA_S15	Exp01	9.91	17000	304.962	>MQL	0.385773	>MQL	0.828	<MDL	11216.3
PFUnDA	Exp02_SSA_S07	Exp02	0.015	1100000	0.452139	>MDL	0.0380866	1/2MDL	0.935	<MDL	11692.2
PFUnDA	Exp02_SSA_S09	Exp02	0.383	110000	4.35377	>MQL	0.0380866	1/2MDL	0.935	<MDL	11692.2
PFUnDA	Exp02_SSA_S10	Exp02	0.951	120000	9.2059	>MQL	0.0872804	>MDL	0.935	<MDL	11692.2
PFUnDA	Exp02_SSA_S11	Exp02	1.64	89000	28.2751	>MQL	0.201192	>MDL	0.935	<MDL	11692.2
PFUnDA	Exp02_SSA_S12	Exp02	2.48	42000	80.1458	>MQL	0.266323	>MQL	0.935	<MDL	11692.2
PFUnDA	Exp02_SSA_S13	Exp02	3.67	23000	179.201	>MQL	0.328	>MQL	0.935	<MDL	11692.2
PFUnDA	Exp02_SSA_S14	Exp02	5.38	19000	504.984	>MQL	0.784945	>MQL	0.935	<MDL	11692.2
PFUnDA	Exp02_SSA_S15	Exp02	9.91	30000	278.755	>MQL	0.666923	>MQL	0.935	<MDL	11692.2
PFUnDA	Exp03_SSA_S07	Exp03	0.015	1400000	0.376071	>MDL	0.0383612	1/2MDL	0.864	<MDL	11803.5
PFUnDA	Exp03_SSA_S09	Exp03	0.383	110000	4.62449	>MQL	0.0383612	1/2MDL	0.864	<MDL	11803.5
PFUnDA	Exp03_SSA_S10	Exp03	0.951	29000	17.8184	>MQL	0.0383612	1/2MDL	0.864	<MDL	11803.5
PFUnDA	Exp03_SSA_S11	Exp03	1.64	78000	29.7485	>MQL	0.169652	>MDL	0.864	<MDL	11803.5
PFUnDA	Exp03_SSA_S12	Exp03	2.48	44000	83.1169	>MQL	0.267161	>MQL	0.864	<MDL	11803.5
PFUnDA	Exp03_SSA_S13	Exp03	3.67	49000	196.912	>MQL	0.702754	>MQL	0.864	<MDL	11803.5
PFUnDA	Exp03_SSA_S14	Exp03	5.38	11000	448.717	>MQL	0.346167	>MQL	0.864	<MDL	11803.5
PFUnDA	Exp03_SSA_S15	Exp03	9.91	30000	433.789	>MQL	0.940278	>MQL	0.864	<MDL	11803.5
PFUnDA	Exp04_SSA_S07	Exp04	0.015	2600000	0.334223	>MDL	0.0383829	1/2MDL	0.535	<MDL	11894.8
PFUnDA	Exp04_SSA_S09	Exp04	0.383	350000	4.87811	>MQL	0.0769622	>MDL	0.535	<MDL	11894.8
PFUnDA	Exp04_SSA_S10	Exp04	0.951	82000	10.4263	>MQL	0.0383829	1/2MDL	0.535	<MDL	11894.8
PFUnDA	Exp04_SSA_S11	Exp04	1.64	190000	28.2233	>MQL	0.239402	>MDL	0.535	<MDL	11894.8
PFUnDA	Exp04_SSA_S12	Exp04	2.48	100000	88.2338	>MQL	0.398444	>MQL	0.535	<MDL	11894.8
PFUnDA	Exp04_SSA_S13	Exp04	3.67	61000	187.536	>MQL	0.510582	>MQL	0.535	<MDL	11894.8
PFUnDA	Exp04_SSA_S14	Exp04	5.38	47000	476.913	>MQL	1.01756	>MQL	0.535	<MDL	11894.8
PFUnDA	Exp04_SSA_S15	Exp04	9.91	68000	459.825	>MQL	1.40117	>MQL	0.535	<MDL	11894.8
PFUnDA	Exp05_SSA_S07	Exp05	0.015	1800000	0.361076	>MDL	0.038425	1/2MDL	0.714	>MDL	11802.6
PFUnDA	Exp05_SSA_S09	Exp05	0.383	470000	4.84431	>MQL	0.137722	>MDL	0.714	>MDL	11802.6
PFUnDA	Exp05_SSA_S10	Exp05	0.951	180000	11.9631	>MQL	0.12666	>MDL	0.714	>MDL	11802.6
PFUnDA	Exp05_SSA_S11	Exp05	1.64	110000	39.8578	>MQL	0.274063	>MQL	0.714	>MDL	11802.6
PFUnDA	Exp05_SSA_S12	Exp05	2.48	61000	125.266	>MQL	0.463364	>MQL	0.714	>MDL	11802.6
PFUnDA	Exp05_SSA_S13	Exp05	3.67	45000	223.301	>MQL	0.610374	>MQL	0.714	>MDL	11802.6
PFUnDA	Exp05_SSA_S14	Exp05	5.38	29000	558.525	>MQL	0.984193	>MQL	0.714	>MDL	11802.6
PFUnDA	Exp05_SSA_S15	Exp05	9.91	59000	558.102	>MQL	1.97898	>MQL	0.714	>MDL	11802.6
PFUnDA	Exp07_SSA_S07	Exp07	0.015	1900000	0.391213	>MDL	0.0383612	1/2MDL	0.64	>MDL	12461.4
PFUnDA	Exp07_SSA_S09	Exp07	0.383	150000	5.14905	>MQL	0.0383612	1/2MDL	0.64	>MDL	12461.4
PFUnDA	Exp07_SSA_S10	Exp07	0.951	210000	11.4367	>MQL	0.125337	>MDL	0.64	>MDL	12461.4
PFUnDA	Exp07_SSA_S11	Exp07	1.64	78000	32.0334	>MQL	0.128834	>MDL	0.64	>MDL	12461.4
PFUnDA	Exp07_SSA_S12	Exp07	2.48	57000	89.8253	>MQL	0.262652	>MQL	0.64	>MDL	12461.4
PFUnDA	Exp07_SSA_S13	Exp07	3.67	49000	185.696	>MQL	0.471123	>MQL	0.64	>MDL	12461.4
PFUnDA	Exp07_SSA_S14	Exp07	5.38	34000	417.732	>MQL	0.718949	>MQL	0.64	>MDL	12461.4
PFUnDA	Exp07_SSA_S15	Exp07	9.91	41000	421.036	>MQL	0.887137	>MQL	0.64	>MDL	12461.4
PFUnDA	Exp08_SSA_S07	Exp08	0.015	1500000	0.627478	>MDL	0.0385752	1/2MDL	0.515	<MDL	12387.8
PFUnDA	Exp08_SSA_S09	Exp08	0.383	180000	5.11278	>MQL	0.0385752	1/2MDL	0.515	<MDL	12387.8
PFUnDA	Exp08_SSA_S10	Exp08	0.951	81000	11.4423	>MQL	0.0385752	1/2MDL	0.515	<MDL	12387.8
PFUnDA	Exp08_SSA_S11	Exp08	1.64	68000	32.8507	>MQL	0.0924908	>MDL	0.515	<MDL	12387.8
PFUnDA	Exp08_SSA_S12	Exp08	2.48	59000	91.498	>MQL	0.222905	>MDL	0.515	<MDL	12387.8
PFUnDA	Exp08_SSA_S13	Exp08	3.67	40000	214.093	>MQL	0.35561	>MQL	0.515	<MDL	12387.8
PFUnDA	Exp08_SSA_S14	Exp08	5.38	29000	556.709	>MQL	0.680575	>MQL	0.515	<MDL	12387.8
PFUnDA	Exp08_SSA_S15	Exp08	9.91	32000	826.649	>MQL	1.08287	>MQL	0.515	<MDL	12387.8
PFUnDA	Exp09_SSA_S07	Exp09	0.015	1800000	0.485763	>MDL	0.0385109	1/2MDL	0.517	<MDL	12010.4
PFUnDA	Exp09_SSA_S09	Exp09	0.383	170000	5.37833	>MQL	0.0385109	1/2MDL	0.517	<MDL	12010.4
PFUnDA	Exp09_SSA_S10	Exp09	0.951	78000	11.463	>MQL	0.0385109	1/2MDL	0.517	<MDL	12010.4
PFUnDA	Exp09_SSA_S11	Exp09	1.64	87000	31.7783	>MQL	0.119491	>MDL	0.517	<MDL	12010.4
PFUnDA	Exp09_SSA_S12	Exp09	2.48	47000	89.3267	>MQL	0.181025	>MDL	0.517	<MDL	12010.4
PFUnDA	Exp09_SSA_S13	Exp09	3.67	25000	209.803	>MQL	0.227453	>MDL	0.517	<MDL	12010.4
PFUnDA	Exp09_SSA_S14	Exp09	5.38	20000	492.274	>MQL	0.433119	>MQL	0.517	<MDL	12010.4
PFUnDA	Exp09_SSA_S15	Exp09	9.91	24000	518.066	>MQL	0.533439	>MQL	0.517	<MDL	12010.4
PFDoDA	Exp01_SSA_S06	Exp01	0.015	2400000	0.388009	>MDL	0.0742112	1/2MDL	0.879	<MDL	11216.3
PFDoDA	Exp01_SSA_S09	Exp01	0.383	220000	4.29777	>MQL	0.0742112	1/2MDL	0.879	<MDL	11216.3
PFDoDA	Exp01_SSA_S10	Exp01	0.951	97000	9.75933	>MQL	0.0742112	1/2MDL	0.879	<MDL	11216.3
PFDoDA	Exp01_SSA_S11	Exp01	1.64	36000	26.458	>MQL	0.0742112	1/2MDL	0.879	<MDL	11216.3
PFDoDA	Exp01_SSA_S12	Exp01	2.48	12000	82.1285	>MQL	0.0742112	1/2MDL	0.879	<MDL	11216.3
PFDoDA	Exp01_SSA_S13	Exp01	3.67	4900	194.669	>MQL	0.0742112	1/2MDL	0.879	<MDL	11216.3
PFDoDA	Exp01_SSA_S14	Exp01	5.38	7200	465.87	>MQL	0.264562	>MDL	0.879	<MDL	11216.3
PFDoDA	Exp01_SSA_S15	Exp01	9.91	11000	304.962	>MQL	0.267101	>MDL	0.879	<MDL	11216.3
PFDoDA	Exp02_SSA_S07	Exp02	0.015	1900000	0.452139	>MDL	0.0735161	1/2MDL	0.992	<MDL	11692.2
PFDoDA	Exp02_SSA_S09	Exp02	0.383	200000	4.35377	>MQL	0.0735161	1/2MDL	0.992	<MDL	11692.2
PFDoDA	Exp02_SSA_S10	Exp02	0.951	94000	9.2059	>MQL	0.0735161	1/2MDL	0.992	<MDL	11692.2
PFDoDA	Exp02_SSA_S11	Exp02	1.64	31000	28.2751	>MQL	0.0735161	1/2MDL	0.992	<MDL	11692.2
PFDoDA	Exp02_SSA_S12	Exp02	2.48	11000	80.1458	>MQL	0.0735161	1/2MDL	0.992	<MDL	11692.2
PFDoDA	Exp02_SSA_S13	Exp02	3.67	11000	179.201	>MQL	0.169158	>MDL	0.992	<MDL	11692.2
PFDoDA	Exp02_SSA_S14	Exp02	5.38	7900	504.984	>MQL	0.339343	>MDL	0.992	<MDL	11692.2
PFDoDA	Exp02_SSA_S15	Exp02	9.91	15000	278.755	>MQL	0.346577	>MDL	0.992	<MDL	11692.2
PFDoDA	Exp03_SSA_S07	Exp03	0.015	2500000	0.376071	>MDL	0.0740461	1/2MDL	0.917	<MDL	11803.5
PFDoDA	Exp03_SSA_S09	Exp03	0.383	210000	4.62449	>MQL	0.0740461	1/2MDL	0.917	<MDL	11803.5
PFDoDA	Exp03_SSA_S10	Exp03	0.951	53000	17.8184	>MQL	0.0740461	1/2MDL	0.917	<MDL	11803.5
PFDoDA	Exp03_SSA_S11	Exp03	1.64	32000	29.7485	>MQL	0.0740461	1/2MDL	0.917	<MDL	11803.5
PFDoDA	Exp03_SSA_S12	Exp03	2.48	11000	83.1169	>MQL	0.0740461	1/2MDL	0.917	<MDL	11803.5
PFDoDA	Exp03_SSA_S13	Exp03	3.67	25000	196.912	>MQL	0.384367	>MDL	0.917	<MDL	11803.5
PFDoDA	Exp03_SSA_S14	Exp03	5.38	2100	448.717	>MQL	0.0740461	1/2MDL	0.917	<MDL	11803.5
PFDoDA	Exp03_SSA_S15	Exp03	9.91	14000	433.789	>MQL	0.474067	>MDL	0.917	<MDL	11803.5
PFDoDA	Exp04_SSA_S07	Exp04	0.015	4700000	0.334223	>MDL	0.0740879	1/2MDL	0.567	<MDL	11894.8
PFDoDA	Exp04_SSA_S09	Exp04	0.383	320000	4.87811	>MQL	0.0740879	1/2MDL	0.567	<MDL	11894.8
PFDoDA	Exp04_SSA_S10	Exp04	0.951	150000	10.4263	>MQL	0.0740879	1/2MDL	0.567	<MDL	11894.8
PFDoDA	Exp04_SSA_S11	Exp04	1.64	55000	28.2233	>MQL	0.0740879	1/2MDL	0.567	<MDL	11894.8
PFDoDA	Exp04_SSA_S12	Exp04	2.48	18000	88.2338	>MQL	0.0740879	1/2MDL	0.567	<MDL	11894.8
PFDoDA	Exp04_SSA_S13	Exp04	3.67	8300	187.536	>MQL	0.0740879	1/2MDL	0.567	<MDL	11894.8
PFDoDA	Exp04_SSA_S14	Exp04	5.38	30000	476.913	>MQL	0.678389	>MQL	0.567	<MDL	11894.8
PFDoDA	Exp04_SSA_S15	Exp04	9.91	56000	459.825	>MQL	1.21942	>MQL	0.567	<MDL	11894.8
PFDoDA	Exp05_SSA_S07	Exp05	0.015	3800000	0.361076	>MDL	0.0741693	1/2MDL	0.644	<MDL	11802.6
PFDoDA	Exp05_SSA_S09	Exp05	0.383	280000	4.84431	>MQL	0.0741693	1/2MDL	0.644	<MDL	11802.6
PFDoDA	Exp05_SSA_S10	Exp05	0.951	110000	11.9631	>MQL	0.0741693	1/2MDL	0.644	<MDL	11802.6
PFDoDA	Exp05_SSA_S11	Exp05	1.64	34000	39.8578	>MQL	0.0741693	1/2MDL	0.644	<MDL	11802.6
PFDoDA	Exp05_SSA_S12	Exp05	2.48	26000	125.266	>MQL	0.180276	>MDL	0.644	<MDL	11802.6
PFDoDA	Exp05_SSA_S13	Exp05	3.67	6100	223.301	>MQL	0.0741693	1/2MDL	0.644	<MDL	11802.6
PFDoDA	Exp05_SSA_S14	Exp05	5.38	20000	558.525	>MQL	0.608718	>MQL	0.644	<MDL	11802.6
PFDoDA	Exp05_SSA_S15	Exp05	9.91	48000	558.102	>MQL	1.47274	>MQL	0.644	<MDL	11802.6
PFDoDA	Exp07_SSA_S07	Exp07	0.015	4400000	0.391213	>MDL	0.0740461	1/2MDL	0.536	<MDL	12461.4
PFDoDA	Exp07_SSA_S09	Exp07	0.383	330000	5.14905	>MQL	0.0740461	1/2MDL	0.536	<MDL	12461.4
PFDoDA	Exp07_SSA_S10	Exp07	0.951	150000	11.4367	>MQL	0.0740461	1/2MDL	0.536	<MDL	12461.4
PFDoDA	Exp07_SSA_S11	Exp07	1.64	54000	32.0334	>MQL	0.0740461	1/2MDL	0.536	<MDL	12461.4
PFDoDA	Exp07_SSA_S12	Exp07	2.48	59000	89.8253	>MQL	0.226795	>MDL	0.536	<MDL	12461.4
PFDoDA	Exp07_SSA_S13	Exp07	3.67	28000	185.696	>MQL	0.224589	>MDL	0.536	<MDL	12461.4
PFDoDA	Exp07_SSA_S14	Exp07	5.38	24000	417.732	>MQL	0.430425	>MDL	0.536	<MDL	12461.4
PFDoDA	Exp07_SSA_S15	Exp07	9.91	48000	421.036	>MQL	0.870853	>MQL	0.536	<MDL	12461.4
PFDoDA	Exp08_SSA_S07	Exp08	0.015	2700000	0.627478	>MDL	0.0744592	1/2MDL	0.547	<MDL	12387.8
PFDoDA	Exp08_SSA_S09	Exp08	0.383	330000	5.11278	>MQL	0.0744592	1/2MDL	0.547	<MDL	12387.8
PFDoDA	Exp08_SSA_S10	Exp08	0.951	150000	11.4423	>MQL	0.0744592	1/2MDL	0.547	<MDL	12387.8
PFDoDA	Exp08_SSA_S11	Exp08	1.64	51000	32.8507	>MQL	0.0744592	1/2MDL	0.547	<MDL	12387.8
PFDoDA	Exp08_SSA_S12	Exp08	2.48	18000	91.498	>MQL	0.0744592	1/2MDL	0.547	<MDL	12387.8
PFDoDA	Exp08_SSA_S13	Exp08	3.67	7900	214.093	>MQL	0.0744592	1/2MDL	0.547	<MDL	12387.8
PFDoDA	Exp08_SSA_S14	Exp08	5.38	18000	556.709	>MQL	0.442945	>MDL	0.547	<MDL	12387.8
PFDoDA	Exp08_SSA_S15	Exp08	9.91	26000	826.649	>MQL	0.956726	>MQL	0.547	<MDL	12387.8
PFDoDA	Exp09_SSA_S07	Exp09	0.015	3400000	0.485763	>MDL	0.074335	1/2MDL	0.548	<MDL	12010.4
PFDoDA	Exp09_SSA_S09	Exp09	0.383	300000	5.37833	>MQL	0.074335	1/2MDL	0.548	<MDL	12010.4
PFDoDA	Exp09_SSA_S10	Exp09	0.951	140000	11.463	>MQL	0.074335	1/2MDL	0.548	<MDL	12010.4
PFDoDA	Exp09_SSA_S11	Exp09	1.64	51000	31.7783	>MQL	0.074335	1/2MDL	0.548	<MDL	12010.4
PFDoDA	Exp09_SSA_S12	Exp09	2.48	18000	89.3267	>MQL	0.074335	1/2MDL	0.548	<MDL	12010.4
PFDoDA	Exp09_SSA_S13	Exp09	3.67	7800	209.803	>MQL	0.074335	1/2MDL	0.548	<MDL	12010.4
PFDoDA	Exp09_SSA_S14	Exp09	5.38	11000	492.274	>MQL	0.248721	>MDL	0.548	<MDL	12010.4
PFDoDA	Exp09_SSA_S15	Exp09	9.91	13000	518.066	>MQL	0.316972	>MDL	0.548	<MDL	12010.4
PFOA_l	Exp01_SSA_S06	Exp01	0.015	590000	0.388009	>MDL	1.34147	>MQL	65.716	>MQL	11216.3
PFOA_l	Exp01_SSA_S09	Exp01	0.383	59000	4.29777	>MQL	1.4894	>MQL	65.716	>MQL	11216.3
PFOA_l	Exp01_SSA_S10	Exp01	0.951	53000	9.75933	>MQL	3.04964	>MQL	65.716	>MQL	11216.3
PFOA_l	Exp01_SSA_S11	Exp01	1.64	34000	26.458	>MQL	5.26664	>MQL	65.716	>MQL	11216.3
PFOA_l	Exp01_SSA_S12	Exp01	2.48	21000	82.1285	>MQL	10.0828	>MQL	65.716	>MQL	11216.3
PFOA_l	Exp01_SSA_S13	Exp01	3.67	12000	194.669	>MQL	14.25	>MQL	65.716	>MQL	11216.3
PFOA_l	Exp01_SSA_S14	Exp01	5.38	7300	465.87	>MQL	20.0272	>MQL	65.716	>MQL	11216.3
PFOA_l	Exp01_SSA_S15	Exp01	9.91	5700	304.962	>MQL	10.2694	>MQL	65.716	>MQL	11216.3
PFOA_l	Exp02_SSA_S07	Exp02	0.015	28000	0.452139	>MDL	0.0460583	1/2MDL	42.113	>MQL	11692.2
PFOA_l	Exp02_SSA_S09	Exp02	0.383	20000	4.35377	>MQL	0.314755	>MQL	42.113	>MQL	11692.2
PFOA_l	Exp02_SSA_S10	Exp02	0.951	39000	9.2059	>MQL	1.28869	>MQL	42.113	>MQL	11692.2
PFOA_l	Exp02_SSA_S11	Exp02	1.64	30000	28.2751	>MQL	3.00603	>MQL	42.113	>MQL	11692.2
PFOA_l	Exp02_SSA_S12	Exp02	2.48	18000	80.1458	>MQL	5.17204	>MQL	42.113	>MQL	11692.2
PFOA_l	Exp02_SSA_S13	Exp02	3.67	13000	179.201	>MQL	8.53104	>MQL	42.113	>MQL	11692.2
PFOA_l	Exp02_SSA_S14	Exp02	5.38	8100	504.984	>MQL	14.7655	>MQL	42.113	>MQL	11692.2
PFOA_l	Exp02_SSA_S15	Exp02	9.91	6200	278.755	>MQL	6.22487	>MQL	42.113	>MQL	11692.2
PFOA_l	Exp03_SSA_S07	Exp03	0.015	82000	0.376071	>MDL	0.107524	>MDL	41.185	>MQL	11803.5
PFOA_l	Exp03_SSA_S09	Exp03	0.383	24000	4.62449	>MQL	0.391713	>MQL	41.185	>MQL	11803.5
PFOA_l	Exp03_SSA_S10	Exp03	0.951	20000	17.8184	>MQL	1.26572	>MQL	41.185	>MQL	11803.5
PFOA_l	Exp03_SSA_S11	Exp03	1.64	26000	29.7485	>MQL	2.70561	>MQL	41.185	>MQL	11803.5
PFOA_l	Exp03_SSA_S12	Exp03	2.48	17000	83.1169	>MQL	4.94207	>MQL	41.185	>MQL	11803.5
PFOA_l	Exp03_SSA_S13	Exp03	3.67	19000	196.912	>MQL	13.1597	>MQL	41.185	>MQL	11803.5
PFOA_l	Exp03_SSA_S14	Exp03	5.38	5400	448.717	>MQL	8.44091	>MQL	41.185	>MQL	11803.5
PFOA_l	Exp03_SSA_S15	Exp03	9.91	6500	433.789	>MQL	9.80943	>MQL	41.185	>MQL	11803.5
PFOA_l	Exp04_SSA_S07	Exp04	0.015	41000	0.334223	>MDL	0.0464165	1/2MDL	40.757	>MQL	11894.8
PFOA_l	Exp04_SSA_S09	Exp04	0.383	33000	4.87811	>MQL	0.559747	>MQL	40.757	>MQL	11894.8
PFOA_l	Exp04_SSA_S10	Exp04	0.951	68000	10.4263	>MQL	2.44559	>MQL	40.757	>MQL	11894.8
PFOA_l	Exp04_SSA_S11	Exp04	1.64	46000	28.2233	>MQL	4.46351	>MQL	40.757	>MQL	11894.8
PFOA_l	Exp04_SSA_S12	Exp04	2.48	23000	88.2338	>MQL	7.04822	>MQL	40.757	>MQL	11894.8
PFOA_l	Exp04_SSA_S13	Exp04	3.67	16000	187.536	>MQL	10.0247	>MQL	40.757	>MQL	11894.8
PFOA_l	Exp04_SSA_S14	Exp04	5.38	9900	476.913	>MQL	16.251	>MQL	40.757	>MQL	11894.8
PFOA_l	Exp04_SSA_S15	Exp04	9.91	8400	459.825	>MQL	13.1607	>MQL	40.757	>MQL	11894.8
PFOA_l	Exp05_SSA_S07	Exp05	0.015	130000	0.361076	>MDL	0.141613	>MDL	36.001	>MQL	11802.6
PFOA_l	Exp05_SSA_S09	Exp05	0.383	54000	4.84431	>MQL	0.795464	>MQL	36.001	>MQL	11802.6
PFOA_l	Exp05_SSA_S10	Exp05	0.951	47000	11.9631	>MQL	1.70378	>MQL	36.001	>MQL	11802.6
PFOA_l	Exp05_SSA_S11	Exp05	1.64	34000	39.8578	>MQL	4.17445	>MQL	36.001	>MQL	11802.6
PFOA_l	Exp05_SSA_S12	Exp05	2.48	20000	125.266	>MQL	7.80912	>MQL	36.001	>MQL	11802.6
PFOA_l	Exp05_SSA_S13	Exp05	3.67	12000	223.301	>MQL	8.50311	>MQL	36.001	>MQL	11802.6
PFOA_l	Exp05_SSA_S14	Exp05	5.38	8200	558.525	>MQL	13.8953	>MQL	36.001	>MQL	11802.6
PFOA_l	Exp05_SSA_S15	Exp05	9.91	7800	558.102	>MQL	13.3629	>MQL	36.001	>MQL	11802.6
PFOA_l	Exp07_SSA_S07	Exp07	0.015	110000	0.391213	>MDL	0.0935776	>MDL	27.175	>MQL	12461.4
PFOA_l	Exp07_SSA_S09	Exp07	0.383	59000	5.14905	>MQL	0.666444	>MQL	27.175	>MQL	12461.4
PFOA_l	Exp07_SSA_S10	Exp07	0.951	55000	11.4367	>MQL	1.36823	>MQL	27.175	>MQL	12461.4
PFOA_l	Exp07_SSA_S11	Exp07	1.64	40000	32.0334	>MQL	2.76171	>MQL	27.175	>MQL	12461.4
PFOA_l	Exp07_SSA_S12	Exp07	2.48	23000	89.8253	>MQL	4.55864	>MQL	27.175	>MQL	12461.4
PFOA_l	Exp07_SSA_S13	Exp07	3.67	17000	185.696	>MQL	6.81733	>MQL	27.175	>MQL	12461.4
PFOA_l	Exp07_SSA_S14	Exp07	5.38	11000	417.732	>MQL	9.63706	>MQL	27.175	>MQL	12461.4
PFOA_l	Exp07_SSA_S15	Exp07	9.91	7200	421.036	>MQL	6.57832	>MQL	27.175	>MQL	12461.4
PFOA_l	Exp08_SSA_S07	Exp08	0.015	160000	0.627478	>MDL	0.109285	>MDL	13.77	>MQL	12387.8
PFOA_l	Exp08_SSA_S09	Exp08	0.383	57000	5.11278	>MQL	0.323201	>MQL	13.77	>MQL	12387.8
PFOA_l	Exp08_SSA_S10	Exp08	0.951	51000	11.4423	>MQL	0.654577	>MQL	13.77	>MQL	12387.8
PFOA_l	Exp08_SSA_S11	Exp08	1.64	42000	32.8507	>MQL	1.54209	>MQL	13.77	>MQL	12387.8
PFOA_l	Exp08_SSA_S12	Exp08	2.48	27000	91.498	>MQL	2.75299	>MQL	13.77	>MQL	12387.8
PFOA_l	Exp08_SSA_S13	Exp08	3.67	17000	214.093	>MQL	4.08547	>MQL	13.77	>MQL	12387.8
PFOA_l	Exp08_SSA_S14	Exp08	5.38	11000	556.709	>MQL	6.80037	>MQL	13.77	>MQL	12387.8
PFOA_l	Exp08_SSA_S15	Exp08	9.91	8200	826.649	>MQL	7.51422	>MQL	13.77	>MQL	12387.8
PFOA_l	Exp09_SSA_S07	Exp09	0.015	370000	0.485763	>MDL	0.138388	>MDL	9.318	>MQL	12010.4
PFOA_l	Exp09_SSA_S09	Exp09	0.383	87000	5.37833	>MQL	0.363865	>MQL	9.318	>MQL	12010.4
PFOA_l	Exp09_SSA_S10	Exp09	0.951	63000	11.463	>MQL	0.557847	>MQL	9.318	>MQL	12010.4
PFOA_l	Exp09_SSA_S11	Exp09	1.64	46000	31.7783	>MQL	1.1357	>MQL	9.318	>MQL	12010.4
PFOA_l	Exp09_SSA_S12	Exp09	2.48	29000	89.3267	>MQL	1.99296	>MQL	9.318	>MQL	12010.4
PFOA_l	Exp09_SSA_S13	Exp09	3.67	19000	209.803	>MQL	3.11679	>MQL	9.318	>MQL	12010.4
PFOA_l	Exp09_SSA_S14	Exp09	5.38	12000	492.274	>MQL	4.57395	>MQL	9.318	>MQL	12010.4
PFOA_l	Exp09_SSA_S15	Exp09	9.91	10000	518.066	>MQL	4.16911	>MQL	9.318	>MQL	12010.4
PFOS_br	Exp01_SSA_S06	Exp01	0.015	35000	0.388009	>MDL	0.00983522	1/2MDL	8.011	>MQL	11216.3
PFOS_br	Exp01_SSA_S09	Exp01	0.383	41000	4.29777	>MQL	0.125074	>MQL	8.011	>MQL	11216.3
PFOS_br	Exp01_SSA_S10	Exp01	0.951	67000	9.75933	>MQL	0.467948	>MQL	8.011	>MQL	11216.3
PFOS_br	Exp01_SSA_S11	Exp01	1.64	60000	26.458	>MQL	1.12814	>MQL	8.011	>MQL	11216.3
PFOS_br	Exp01_SSA_S12	Exp01	2.48	37000	82.1285	>MQL	2.16086	>MQL	8.011	>MQL	11216.3
PFOS_br	Exp01_SSA_S13	Exp01	3.67	22000	194.669	>MQL	3.00981	>MQL	8.011	>MQL	11216.3
PFOS_br	Exp01_SSA_S14	Exp01	5.38	12000	465.87	>MQL	3.85036	>MQL	8.011	>MQL	11216.3
PFOS_br	Exp01_SSA_S15	Exp01	9.91	6500	304.962	>MQL	1.41574	>MQL	8.011	>MQL	11216.3
PFOS_br	Exp02_SSA_S07	Exp02	0.015	60000	0.452139	>MDL	0.00974309	1/2MDL	4.173	>MQL	11692.2
PFOS_br	Exp02_SSA_S09	Exp02	0.383	25000	4.35377	>MQL	0.0393562	>MDL	4.173	>MQL	11692.2
PFOS_br	Exp02_SSA_S10	Exp02	0.951	59000	9.2059	>MQL	0.193988	>MQL	4.173	>MQL	11692.2
PFOS_br	Exp02_SSA_S11	Exp02	1.64	66000	28.2751	>MQL	0.666392	>MQL	4.173	>MQL	11692.2
PFOS_br	Exp02_SSA_S12	Exp02	2.48	34000	80.1458	>MQL	0.984271	>MQL	4.173	>MQL	11692.2
PFOS_br	Exp02_SSA_S13	Exp02	3.67	20000	179.201	>MQL	1.27985	>MQL	4.173	>MQL	11692.2
PFOS_br	Exp02_SSA_S14	Exp02	5.38	12000	504.984	>MQL	2.09237	>MQL	4.173	>MQL	11692.2
PFOS_br	Exp02_SSA_S15	Exp02	9.91	8400	278.755	>MQL	0.831286	>MQL	4.173	>MQL	11692.2
PFOS_br	Exp03_SSA_S07	Exp03	0.015	76000	0.376071	>MDL	0.00981333	1/2MDL	4.038	>MQL	11803.5
PFOS_br	Exp03_SSA_S09	Exp03	0.383	18000	4.62449	>MQL	0.0291605	>MDL	4.038	>MQL	11803.5
PFOS_br	Exp03_SSA_S10	Exp03	0.951	29000	17.8184	>MQL	0.177425	>MQL	4.038	>MQL	11803.5
PFOS_br	Exp03_SSA_S11	Exp03	1.64	56000	29.7485	>MQL	0.567746	>MQL	4.038	>MQL	11803.5
PFOS_br	Exp03_SSA_S12	Exp03	2.48	34000	83.1169	>MQL	0.953338	>MQL	4.038	>MQL	11803.5
PFOS_br	Exp03_SSA_S13	Exp03	3.67	25000	196.912	>MQL	1.69169	>MQL	4.038	>MQL	11803.5
PFOS_br	Exp03_SSA_S14	Exp03	5.38	9600	448.717	>MQL	1.47487	>MQL	4.038	>MQL	11803.5
PFOS_br	Exp03_SSA_S15	Exp03	9.91	8000	433.789	>MQL	1.18635	>MQL	4.038	>MQL	11803.5
PFOS_br	Exp04_SSA_S07	Exp04	0.015	80000	0.334223	>MDL	0.00981888	1/2MDL	4.344	>MQL	11894.8
PFOS_br	Exp04_SSA_S09	Exp04	0.383	28000	4.87811	>MQL	0.0507428	>MDL	4.344	>MQL	11894.8
PFOS_br	Exp04_SSA_S10	Exp04	0.951	53000	10.4263	>MQL	0.202215	>MQL	4.344	>MQL	11894.8
PFOS_br	Exp04_SSA_S11	Exp04	1.64	59000	28.2233	>MQL	0.605974	>MQL	4.344	>MQL	11894.8
PFOS_br	Exp04_SSA_S12	Exp04	2.48	33000	88.2338	>MQL	1.05543	>MQL	4.344	>MQL	11894.8
PFOS_br	Exp04_SSA_S13	Exp04	3.67	21000	187.536	>MQL	1.41353	>MQL	4.344	>MQL	11894.8
PFOS_br	Exp04_SSA_S14	Exp04	5.38	12000	476.913	>MQL	2.14345	>MQL	4.344	>MQL	11894.8
PFOS_br	Exp04_SSA_S15	Exp04	9.91	8600	459.825	>MQL	1.44452	>MQL	4.344	>MQL	11894.8
PFOS_br	Exp05_SSA_S07	Exp05	0.015	84000	0.361076	>MDL	0.00982966	1/2MDL	3.815	>MQL	11802.6
PFOS_br	Exp05_SSA_S09	Exp05	0.383	31000	4.84431	>MQL	0.0478139	>MDL	3.815	>MQL	11802.6
PFOS_br	Exp05_SSA_S10	Exp05	0.951	45000	11.9631	>MQL	0.172621	>MQL	3.815	>MQL	11802.6
PFOS_br	Exp05_SSA_S11	Exp05	1.64	50000	39.8578	>MQL	0.64787	>MQL	3.815	>MQL	11802.6
PFOS_br	Exp05_SSA_S12	Exp05	2.48	30000	125.266	>MQL	1.20498	>MQL	3.815	>MQL	11802.6
PFOS_br	Exp05_SSA_S13	Exp05	3.67	20000	223.301	>MQL	1.44102	>MQL	3.815	>MQL	11802.6
PFOS_br	Exp05_SSA_S14	Exp05	5.38	11000	558.525	>MQL	1.96034	>MQL	3.815	>MQL	11802.6
PFOS_br	Exp05_SSA_S15	Exp05	9.91	11000	558.102	>MQL	1.899	>MQL	3.815	>MQL	11802.6
PFOS_br	Exp07_SSA_S07	Exp07	0.015	110000	0.391213	>MDL	0.00981333	1/2MDL	2.835	>MQL	12461.4
PFOS_br	Exp07_SSA_S09	Exp07	0.383	8400	5.14905	>MQL	0.00981333	1/2MDL	2.835	>MQL	12461.4
PFOS_br	Exp07_SSA_S10	Exp07	0.951	50000	11.4367	>MQL	0.129679	>MQL	2.835	>MQL	12461.4
PFOS_br	Exp07_SSA_S11	Exp07	1.64	69000	32.0334	>MQL	0.499731	>MQL	2.835	>MQL	12461.4
PFOS_br	Exp07_SSA_S12	Exp07	2.48	36000	89.8253	>MQL	0.734269	>MQL	2.835	>MQL	12461.4
PFOS_br	Exp07_SSA_S13	Exp07	3.67	25000	185.696	>MQL	1.03575	>MQL	2.835	>MQL	12461.4
PFOS_br	Exp07_SSA_S14	Exp07	5.38	15000	417.732	>MQL	1.41776	>MQL	2.835	>MQL	12461.4
PFOS_br	Exp07_SSA_S15	Exp07	9.91	10000	421.036	>MQL	0.961225	>MQL	2.835	>MQL	12461.4
PFOS_br	Exp08_SSA_S07	Exp08	0.015	130000	0.627478	>MDL	0.00986808	1/2MDL	1.446	>MQL	12387.8
PFOS_br	Exp08_SSA_S09	Exp08	0.383	17000	5.11278	>MQL	0.00986808	1/2MDL	1.446	>MQL	12387.8
PFOS_br	Exp08_SSA_S10	Exp08	0.951	48000	11.4423	>MQL	0.0642023	>MDL	1.446	>MQL	12387.8
PFOS_br	Exp08_SSA_S11	Exp08	1.64	45000	32.8507	>MQL	0.174013	>MQL	1.446	>MQL	12387.8
PFOS_br	Exp08_SSA_S12	Exp08	2.48	35000	91.498	>MQL	0.378647	>MQL	1.446	>MQL	12387.8
PFOS_br	Exp08_SSA_S13	Exp08	3.67	24000	214.093	>MQL	0.608843	>MQL	1.446	>MQL	12387.8
PFOS_br	Exp08_SSA_S14	Exp08	5.38	13000	556.709	>MQL	0.877171	>MQL	1.446	>MQL	12387.8
PFOS_br	Exp08_SSA_S15	Exp08	9.91	7900	826.649	>MQL	0.761397	>MQL	1.446	>MQL	12387.8
PFOS_br	Exp09_SSA_S07	Exp09	0.015	65000	0.485763	>MDL	0.00985163	1/2MDL	3.754	>MQL	12010.4
PFOS_br	Exp09_SSA_S09	Exp09	0.383	5900	5.37833	>MQL	0.00985163	1/2MDL	3.754	>MQL	12010.4
PFOS_br	Exp09_SSA_S10	Exp09	0.951	2700	11.463	>MQL	0.00985163	1/2MDL	3.754	>MQL	12010.4
PFOS_br	Exp09_SSA_S11	Exp09	1.64	11000	31.7783	>MQL	0.112207	>MQL	3.754	>MQL	12010.4
PFOS_br	Exp09_SSA_S12	Exp09	2.48	7600	89.3267	>MQL	0.212425	>MQL	3.754	>MQL	12010.4
PFOS_br	Exp09_SSA_S13	Exp09	3.67	6600	209.803	>MQL	0.430552	>MQL	3.754	>MQL	12010.4
PFOS_br	Exp09_SSA_S14	Exp09	5.38	3700	492.274	>MQL	0.567866	>MQL	3.754	>MQL	12010.4
PFOS_br	Exp09_SSA_S15	Exp09	9.91	2300	518.066	>MQL	0.378613	>MQL	3.754	>MQL	12010.4
PFBS	Exp01_SSA_S06	Exp01	0.015	230000	0.388009	>MDL	0.101929	1/2MDL	12.642	>MQL	11216.3
PFBS	Exp01_SSA_S09	Exp01	0.383	21000	4.29777	>MQL	0.101929	1/2MDL	12.642	>MQL	11216.3
PFBS	Exp01_SSA_S10	Exp01	0.951	9300	9.75933	>MQL	0.101929	1/2MDL	12.642	>MQL	11216.3
PFBS	Exp01_SSA_S11	Exp01	1.64	3400	26.458	>MQL	0.101929	1/2MDL	12.642	>MQL	11216.3
PFBS	Exp01_SSA_S12	Exp01	2.48	1100	82.1285	>MQL	0.101929	1/2MDL	12.642	>MQL	11216.3
PFBS	Exp01_SSA_S13	Exp01	3.67	460	194.669	>MQL	0.101929	1/2MDL	12.642	>MQL	11216.3
PFBS	Exp01_SSA_S14	Exp01	5.38	190	465.87	>MQL	0.101929	1/2MDL	12.642	>MQL	11216.3
PFBS	Exp01_SSA_S15	Exp01	9.91	300	304.962	>MQL	0.101929	1/2MDL	12.642	>MQL	11216.3
PFBS	Exp02_SSA_S07	Exp02	0.015	470000	0.452139	>MDL	0.100974	1/2MDL	5.555	>MQL	11692.2
PFBS	Exp02_SSA_S09	Exp02	0.383	49000	4.35377	>MQL	0.100974	1/2MDL	5.555	>MQL	11692.2
PFBS	Exp02_SSA_S10	Exp02	0.951	23000	9.2059	>MQL	0.100974	1/2MDL	5.555	>MQL	11692.2
PFBS	Exp02_SSA_S11	Exp02	1.64	7500	28.2751	>MQL	0.100974	1/2MDL	5.555	>MQL	11692.2
PFBS	Exp02_SSA_S12	Exp02	2.48	2700	80.1458	>MQL	0.100974	1/2MDL	5.555	>MQL	11692.2
PFBS	Exp02_SSA_S13	Exp02	3.67	1200	179.201	>MQL	0.100974	1/2MDL	5.555	>MQL	11692.2
PFBS	Exp02_SSA_S14	Exp02	5.38	420	504.984	>MQL	0.100974	1/2MDL	5.555	>MQL	11692.2
PFBS	Exp02_SSA_S15	Exp02	9.91	760	278.755	>MQL	0.100974	1/2MDL	5.555	>MQL	11692.2
PFBS	Exp03_SSA_S07	Exp03	0.015	520000	0.376071	>MDL	0.101702	1/2MDL	6.101	>MQL	11803.5
PFBS	Exp03_SSA_S09	Exp03	0.383	43000	4.62449	>MQL	0.101702	1/2MDL	6.101	>MQL	11803.5
PFBS	Exp03_SSA_S10	Exp03	0.951	11000	17.8184	>MQL	0.101702	1/2MDL	6.101	>MQL	11803.5
PFBS	Exp03_SSA_S11	Exp03	1.64	6600	29.7485	>MQL	0.101702	1/2MDL	6.101	>MQL	11803.5
PFBS	Exp03_SSA_S12	Exp03	2.48	2400	83.1169	>MQL	0.101702	1/2MDL	6.101	>MQL	11803.5
PFBS	Exp03_SSA_S13	Exp03	3.67	1000	196.912	>MQL	0.101702	1/2MDL	6.101	>MQL	11803.5
PFBS	Exp03_SSA_S14	Exp03	5.38	440	448.717	>MQL	0.101702	1/2MDL	6.101	>MQL	11803.5
PFBS	Exp03_SSA_S15	Exp03	9.91	450	433.789	>MQL	0.101702	1/2MDL	6.101	>MQL	11803.5
PFBS	Exp04_SSA_S07	Exp04	0.015	770000	0.334223	>MDL	0.101759	1/2MDL	4.705	>MQL	11894.8
PFBS	Exp04_SSA_S09	Exp04	0.383	53000	4.87811	>MQL	0.101759	1/2MDL	4.705	>MQL	11894.8
PFBS	Exp04_SSA_S10	Exp04	0.951	25000	10.4263	>MQL	0.101759	1/2MDL	4.705	>MQL	11894.8
PFBS	Exp04_SSA_S11	Exp04	1.64	9100	28.2233	>MQL	0.101759	1/2MDL	4.705	>MQL	11894.8
PFBS	Exp04_SSA_S12	Exp04	2.48	2900	88.2338	>MQL	0.101759	1/2MDL	4.705	>MQL	11894.8
PFBS	Exp04_SSA_S13	Exp04	3.67	1400	187.536	>MQL	0.101759	1/2MDL	4.705	>MQL	11894.8
PFBS	Exp04_SSA_S14	Exp04	5.38	540	476.913	>MQL	0.101759	1/2MDL	4.705	>MQL	11894.8
PFBS	Exp04_SSA_S15	Exp04	9.91	560	459.825	>MQL	0.101759	1/2MDL	4.705	>MQL	11894.8
PFBS	Exp05_SSA_S07	Exp05	0.015	860000	0.361076	>MDL	0.101871	1/2MDL	3.882	>MQL	11802.6
PFBS	Exp05_SSA_S09	Exp05	0.383	64000	4.84431	>MQL	0.101871	1/2MDL	3.882	>MQL	11802.6
PFBS	Exp05_SSA_S10	Exp05	0.951	26000	11.9631	>MQL	0.101871	1/2MDL	3.882	>MQL	11802.6
PFBS	Exp05_SSA_S11	Exp05	1.64	7800	39.8578	>MQL	0.101871	1/2MDL	3.882	>MQL	11802.6
PFBS	Exp05_SSA_S12	Exp05	2.48	2500	125.266	>MQL	0.101871	1/2MDL	3.882	>MQL	11802.6
PFBS	Exp05_SSA_S13	Exp05	3.67	1400	223.301	>MQL	0.101871	1/2MDL	3.882	>MQL	11802.6
PFBS	Exp05_SSA_S14	Exp05	5.38	550	558.525	>MQL	0.101871	1/2MDL	3.882	>MQL	11802.6
PFBS	Exp05_SSA_S15	Exp05	9.91	550	558.102	>MQL	0.101871	1/2MDL	3.882	>MQL	11802.6
PFBS	Exp07_SSA_S07	Exp07	0.015	1300000	0.391213	>MDL	0.101702	1/2MDL	2.524	>MQL	12461.4
PFBS	Exp07_SSA_S09	Exp07	0.383	98000	5.14905	>MQL	0.101702	1/2MDL	2.524	>MQL	12461.4
PFBS	Exp07_SSA_S10	Exp07	0.951	44000	11.4367	>MQL	0.101702	1/2MDL	2.524	>MQL	12461.4
PFBS	Exp07_SSA_S11	Exp07	1.64	16000	32.0334	>MQL	0.101702	1/2MDL	2.524	>MQL	12461.4
PFBS	Exp07_SSA_S12	Exp07	2.48	5600	89.8253	>MQL	0.101702	1/2MDL	2.524	>MQL	12461.4
PFBS	Exp07_SSA_S13	Exp07	3.67	2700	185.696	>MQL	0.101702	1/2MDL	2.524	>MQL	12461.4
PFBS	Exp07_SSA_S14	Exp07	5.38	1200	417.732	>MQL	0.101702	1/2MDL	2.524	>MQL	12461.4
PFBS	Exp07_SSA_S15	Exp07	9.91	1200	421.036	>MQL	0.101702	1/2MDL	2.524	>MQL	12461.4
PFBS	Exp08_SSA_S07	Exp08	0.015	1600000	0.627478	>MDL	0.102269	1/2MDL	1.236	>MQL	12387.8
PFBS	Exp08_SSA_S09	Exp08	0.383	200000	5.11278	>MQL	0.102269	1/2MDL	1.236	>MQL	12387.8
PFBS	Exp08_SSA_S10	Exp08	0.951	90000	11.4423	>MQL	0.102269	1/2MDL	1.236	>MQL	12387.8
PFBS	Exp08_SSA_S11	Exp08	1.64	31000	32.8507	>MQL	0.102269	1/2MDL	1.236	>MQL	12387.8
PFBS	Exp08_SSA_S12	Exp08	2.48	11000	91.498	>MQL	0.102269	1/2MDL	1.236	>MQL	12387.8
PFBS	Exp08_SSA_S13	Exp08	3.67	4800	214.093	>MQL	0.102269	1/2MDL	1.236	>MQL	12387.8
PFBS	Exp08_SSA_S14	Exp08	5.38	1800	556.709	>MQL	0.102269	1/2MDL	1.236	>MQL	12387.8
PFBS	Exp08_SSA_S15	Exp08	9.91	1200	826.649	>MQL	0.102269	1/2MDL	1.236	>MQL	12387.8
PFBS	Exp09_SSA_S07	Exp09	0.015	3200000	0.485763	>MDL	0.102099	1/2MDL	0.798	>MQL	12010.4
PFBS	Exp09_SSA_S09	Exp09	0.383	290000	5.37833	>MQL	0.102099	1/2MDL	0.798	>MQL	12010.4
PFBS	Exp09_SSA_S10	Exp09	0.951	130000	11.463	>MQL	0.102099	1/2MDL	0.798	>MQL	12010.4
PFBS	Exp09_SSA_S11	Exp09	1.64	48000	31.7783	>MQL	0.102099	1/2MDL	0.798	>MQL	12010.4
PFBS	Exp09_SSA_S12	Exp09	2.48	17000	89.3267	>MQL	0.102099	1/2MDL	0.798	>MQL	12010.4
PFBS	Exp09_SSA_S13	Exp09	3.67	7300	209.803	>MQL	0.102099	1/2MDL	0.798	>MQL	12010.4
PFBS	Exp09_SSA_S14	Exp09	5.38	3100	492.274	>MQL	0.102099	1/2MDL	0.798	>MQL	12010.4
PFBS	Exp09_SSA_S15	Exp09	9.91	3000	518.066	>MQL	0.102099	1/2MDL	0.798	>MQL	12010.4
PFHxS	Exp01_SSA_S06	Exp01	0.015	38000	0.388009	>MDL	0.0286116	1/2MDL	21.541	>MQL	11216.3
PFHxS	Exp01_SSA_S09	Exp01	0.383	25000	4.29777	>MQL	0.20403	>MQL	21.541	>MQL	11216.3
PFHxS	Exp01_SSA_S10	Exp01	0.951	27000	9.75933	>MQL	0.502467	>MQL	21.541	>MQL	11216.3
PFHxS	Exp01_SSA_S11	Exp01	1.64	21000	26.458	>MQL	1.04373	>MQL	21.541	>MQL	11216.3
PFHxS	Exp01_SSA_S12	Exp01	2.48	13000	82.1285	>MQL	2.12555	>MQL	21.541	>MQL	11216.3
PFHxS	Exp01_SSA_S13	Exp01	3.67	8300	194.669	>MQL	3.11476	>MQL	21.541	>MQL	11216.3
PFHxS	Exp01_SSA_S14	Exp01	5.38	5500	465.87	>MQL	4.92239	>MQL	21.541	>MQL	11216.3
PFHxS	Exp01_SSA_S15	Exp01	9.91	3600	304.962	>MQL	2.08928	>MQL	21.541	>MQL	11216.3
PFHxS	Exp02_SSA_S07	Exp02	0.015	79000	0.452139	>MDL	0.0283435	1/2MDL	9.289	>MQL	11692.2
PFHxS	Exp02_SSA_S09	Exp02	0.383	18000	4.35377	>MQL	0.0614582	>MDL	9.289	>MQL	11692.2
PFHxS	Exp02_SSA_S10	Exp02	0.951	35000	9.2059	>MQL	0.253881	>MQL	9.289	>MQL	11692.2
PFHxS	Exp02_SSA_S11	Exp02	1.64	19000	28.2751	>MQL	0.425879	>MQL	9.289	>MQL	11692.2
PFHxS	Exp02_SSA_S12	Exp02	2.48	15000	80.1458	>MQL	0.941448	>MQL	9.289	>MQL	11692.2
PFHxS	Exp02_SSA_S13	Exp02	3.67	8600	179.201	>MQL	1.2203	>MQL	9.289	>MQL	11692.2
PFHxS	Exp02_SSA_S14	Exp02	5.38	5900	504.984	>MQL	2.38668	>MQL	9.289	>MQL	11692.2
PFHxS	Exp02_SSA_S15	Exp02	9.91	4500	278.755	>MQL	0.990016	>MQL	9.289	>MQL	11692.2
PFHxS	Exp03_SSA_S07	Exp03	0.015	110000	0.376071	>MDL	0.0285479	1/2MDL	8.4	>MQL	11803.5
PFHxS	Exp03_SSA_S09	Exp03	0.383	28000	4.62449	>MQL	0.092846	>MDL	8.4	>MQL	11803.5
PFHxS	Exp03_SSA_S10	Exp03	0.951	17000	17.8184	>MQL	0.211016	>MQL	8.4	>MQL	11803.5
PFHxS	Exp03_SSA_S11	Exp03	1.64	21000	29.7485	>MQL	0.448636	>MQL	8.4	>MQL	11803.5
PFHxS	Exp03_SSA_S12	Exp03	2.48	14000	83.1169	>MQL	0.840033	>MQL	8.4	>MQL	11803.5
PFHxS	Exp03_SSA_S13	Exp03	3.67	17000	196.912	>MQL	2.33628	>MQL	8.4	>MQL	11803.5
PFHxS	Exp03_SSA_S14	Exp03	5.38	4300	448.717	>MQL	1.36431	>MQL	8.4	>MQL	11803.5
PFHxS	Exp03_SSA_S15	Exp03	9.91	4900	433.789	>MQL	1.52343	>MQL	8.4	>MQL	11803.5
PFHxS	Exp04_SSA_S07	Exp04	0.015	130000	0.334223	>MDL	0.028564	1/2MDL	8.099	>MQL	11894.8
PFHxS	Exp04_SSA_S09	Exp04	0.383	8600	4.87811	>MQL	0.028564	1/2MDL	8.099	>MQL	11894.8
PFHxS	Exp04_SSA_S10	Exp04	0.951	32000	10.4263	>MQL	0.224704	>MQL	8.099	>MQL	11894.8
PFHxS	Exp04_SSA_S11	Exp04	1.64	30000	28.2233	>MQL	0.579344	>MQL	8.099	>MQL	11894.8
PFHxS	Exp04_SSA_S12	Exp04	2.48	18000	88.2338	>MQL	1.05711	>MQL	8.099	>MQL	11894.8
PFHxS	Exp04_SSA_S13	Exp04	3.67	11000	187.536	>MQL	1.46532	>MQL	8.099	>MQL	11894.8
PFHxS	Exp04_SSA_S14	Exp04	5.38	7300	476.913	>MQL	2.35992	>MQL	8.099	>MQL	11894.8
PFHxS	Exp04_SSA_S15	Exp04	9.91	5100	459.825	>MQL	1.60534	>MQL	8.099	>MQL	11894.8
PFHxS	Exp05_SSA_S07	Exp05	0.015	120000	0.361076	>MDL	0.0285954	1/2MDL	7.756	>MQL	11802.6
PFHxS	Exp05_SSA_S09	Exp05	0.383	31000	4.84431	>MQL	0.0998515	>MDL	7.756	>MQL	11802.6
PFHxS	Exp05_SSA_S10	Exp05	0.951	27000	11.9631	>MQL	0.208859	>MQL	7.756	>MQL	11802.6
PFHxS	Exp05_SSA_S11	Exp05	1.64	28000	39.8578	>MQL	0.725066	>MQL	7.756	>MQL	11802.6
PFHxS	Exp05_SSA_S12	Exp05	2.48	15000	125.266	>MQL	1.22143	>MQL	7.756	>MQL	11802.6
PFHxS	Exp05_SSA_S13	Exp05	3.67	7500	223.301	>MQL	1.1072	>MQL	7.756	>MQL	11802.6
PFHxS	Exp05_SSA_S14	Exp05	5.38	5000	558.525	>MQL	1.82798	>MQL	7.756	>MQL	11802.6
PFHxS	Exp05_SSA_S15	Exp05	9.91	5600	558.102	>MQL	2.05586	>MQL	7.756	>MQL	11802.6
PFHxS	Exp07_SSA_S07	Exp07	0.015	170000	0.391213	>MDL	0.0285479	1/2MDL	5.487	>MQL	12461.4
PFHxS	Exp07_SSA_S09	Exp07	0.383	31000	5.14905	>MQL	0.0713162	>MDL	5.487	>MQL	12461.4
PFHxS	Exp07_SSA_S10	Exp07	0.951	33000	11.4367	>MQL	0.165946	>MDL	5.487	>MQL	12461.4
PFHxS	Exp07_SSA_S11	Exp07	1.64	24000	32.0334	>MQL	0.33856	>MQL	5.487	>MQL	12461.4
PFHxS	Exp07_SSA_S12	Exp07	2.48	18000	89.8253	>MQL	0.722927	>MQL	5.487	>MQL	12461.4
PFHxS	Exp07_SSA_S13	Exp07	3.67	11000	185.696	>MQL	0.883349	>MQL	5.487	>MQL	12461.4
PFHxS	Exp07_SSA_S14	Exp07	5.38	6600	417.732	>MQL	1.20807	>MQL	5.487	>MQL	12461.4
PFHxS	Exp07_SSA_S15	Exp07	9.91	5700	421.036	>MQL	1.05042	>MQL	5.487	>MQL	12461.4
PFHxS	Exp08_SSA_S07	Exp08	0.015	180000	0.627478	>MDL	0.0287071	1/2MDL	3.103	>MQL	12387.8
PFHxS	Exp08_SSA_S09	Exp08	0.383	22000	5.11278	>MQL	0.0287071	1/2MDL	3.103	>MQL	12387.8
PFHxS	Exp08_SSA_S10	Exp08	0.951	22000	11.4423	>MQL	0.0644715	>MDL	3.103	>MQL	12387.8
PFHxS	Exp08_SSA_S11	Exp08	1.64	23000	32.8507	>MQL	0.190735	>MDL	3.103	>MQL	12387.8
PFHxS	Exp08_SSA_S12	Exp08	2.48	13000	91.498	>MQL	0.308626	>MQL	3.103	>MQL	12387.8
PFHxS	Exp08_SSA_S13	Exp08	3.67	11000	214.093	>MQL	0.565872	>MQL	3.103	>MQL	12387.8
PFHxS	Exp08_SSA_S14	Exp08	5.38	6200	556.709	>MQL	0.866525	>MQL	3.103	>MQL	12387.8
PFHxS	Exp08_SSA_S15	Exp08	9.91	4300	826.649	>MQL	0.884007	>MQL	3.103	>MQL	12387.8
PFHxS	Exp09_SSA_S07	Exp09	0.015	300000	0.485763	>MDL	0.0286593	1/2MDL	2.343	>MQL	12010.4
PFHxS	Exp09_SSA_S09	Exp09	0.383	27000	5.37833	>MQL	0.0286593	1/2MDL	2.343	>MQL	12010.4
PFHxS	Exp09_SSA_S10	Exp09	0.951	13000	11.463	>MQL	0.0286593	1/2MDL	2.343	>MQL	12010.4
PFHxS	Exp09_SSA_S11	Exp09	1.64	21000	31.7783	>MQL	0.127396	>MDL	2.343	>MQL	12010.4
PFHxS	Exp09_SSA_S12	Exp09	2.48	11000	89.3267	>MQL	0.188071	>MDL	2.343	>MQL	12010.4
PFHxS	Exp09_SSA_S13	Exp09	3.67	11000	209.803	>MQL	0.439723	>MQL	2.343	>MQL	12010.4
PFHxS	Exp09_SSA_S14	Exp09	5.38	7500	492.274	>MQL	0.722614	>MQL	2.343	>MQL	12010.4
PFHxS	Exp09_SSA_S15	Exp09	9.91	4800	518.066	>MQL	0.486891	>MQL	2.343	>MQL	12010.4
PFOS_l	Exp01_SSA_S06	Exp01	0.015	73000	0.388009	>MDL	0.0536467	1/2MDL	21.211	>MQL	11216.3
PFOS_l	Exp01_SSA_S09	Exp01	0.383	41000	4.29777	>MQL	0.336865	>MDL	21.211	>MQL	11216.3
PFOS_l	Exp01_SSA_S10	Exp01	0.951	67000	9.75933	>MQL	1.23595	>MQL	21.211	>MQL	11216.3
PFOS_l	Exp01_SSA_S11	Exp01	1.64	59000	26.458	>MQL	2.9477	>MQL	21.211	>MQL	11216.3
PFOS_l	Exp01_SSA_S12	Exp01	2.48	32000	82.1285	>MQL	4.98694	>MQL	21.211	>MQL	11216.3
PFOS_l	Exp01_SSA_S13	Exp01	3.67	19000	194.669	>MQL	6.91862	>MQL	21.211	>MQL	11216.3
PFOS_l	Exp01_SSA_S14	Exp01	5.38	10000	465.87	>MQL	8.86733	>MQL	21.211	>MQL	11216.3
PFOS_l	Exp01_SSA_S15	Exp01	9.91	5400	304.962	>MQL	3.11889	>MQL	21.211	>MQL	11216.3
PFOS_l	Exp02_SSA_S07	Exp02	0.015	200000	0.452139	>MDL	0.0531441	1/2MDL	7.013	>MQL	11692.2
PFOS_l	Exp02_SSA_S09	Exp02	0.383	20000	4.35377	>MQL	0.0531441	1/2MDL	7.013	>MQL	11692.2
PFOS_l	Exp02_SSA_S10	Exp02	0.951	73000	9.2059	>MQL	0.402626	>MQL	7.013	>MQL	11692.2
PFOS_l	Exp02_SSA_S11	Exp02	1.64	54000	28.2751	>MQL	0.914906	>MQL	7.013	>MQL	11692.2
PFOS_l	Exp02_SSA_S12	Exp02	2.48	38000	80.1458	>MQL	1.80694	>MQL	7.013	>MQL	11692.2
PFOS_l	Exp02_SSA_S13	Exp02	3.67	22000	179.201	>MQL	2.34041	>MQL	7.013	>MQL	11692.2
PFOS_l	Exp02_SSA_S14	Exp02	5.38	12000	504.984	>MQL	3.70678	>MQL	7.013	>MQL	11692.2
PFOS_l	Exp02_SSA_S15	Exp02	9.91	7000	278.755	>MQL	1.17699	>MQL	7.013	>MQL	11692.2
PFOS_l	Exp03_SSA_S07	Exp03	0.015	260000	0.376071	>MDL	0.0535273	1/2MDL	6.44	>MQL	11803.5
PFOS_l	Exp03_SSA_S09	Exp03	0.383	21000	4.62449	>MQL	0.0535273	1/2MDL	6.44	>MQL	11803.5
PFOS_l	Exp03_SSA_S10	Exp03	0.951	39000	17.8184	>MQL	0.375874	>MQL	6.44	>MQL	11803.5
PFOS_l	Exp03_SSA_S11	Exp03	1.64	66000	29.7485	>MQL	1.06519	>MQL	6.44	>MQL	11803.5
PFOS_l	Exp03_SSA_S12	Exp03	2.48	38000	83.1169	>MQL	1.72256	>MQL	6.44	>MQL	11803.5
PFOS_l	Exp03_SSA_S13	Exp03	3.67	29000	196.912	>MQL	3.06626	>MQL	6.44	>MQL	11803.5
PFOS_l	Exp03_SSA_S14	Exp03	5.38	10000	448.717	>MQL	2.48183	>MQL	6.44	>MQL	11803.5
PFOS_l	Exp03_SSA_S15	Exp03	9.91	8600	433.789	>MQL	2.02909	>MQL	6.44	>MQL	11803.5
PFOS_l	Exp04_SSA_S07	Exp04	0.015	280000	0.334223	>MDL	0.0535575	1/2MDL	6.739	>MQL	11894.8
PFOS_l	Exp04_SSA_S09	Exp04	0.383	19000	4.87811	>MQL	0.0535575	1/2MDL	6.739	>MQL	11894.8
PFOS_l	Exp04_SSA_S10	Exp04	0.951	69000	10.4263	>MQL	0.404859	>MQL	6.739	>MQL	11894.8
PFOS_l	Exp04_SSA_S11	Exp04	1.64	58000	28.2233	>MQL	0.922028	>MQL	6.739	>MQL	11894.8
PFOS_l	Exp04_SSA_S12	Exp04	2.48	33000	88.2338	>MQL	1.6299	>MQL	6.739	>MQL	11894.8
PFOS_l	Exp04_SSA_S13	Exp04	3.67	19000	187.536	>MQL	2.05223	>MQL	6.739	>MQL	11894.8
PFOS_l	Exp04_SSA_S14	Exp04	5.38	13000	476.913	>MQL	3.38813	>MQL	6.739	>MQL	11894.8
PFOS_l	Exp04_SSA_S15	Exp04	9.91	9700	459.825	>MQL	2.51592	>MQL	6.739	>MQL	11894.8
PFOS_l	Exp05_SSA_S07	Exp05	0.015	290000	0.361076	>MDL	0.0536163	1/2MDL	5.96	>MQL	11802.6
PFOS_l	Exp05_SSA_S09	Exp05	0.383	22000	4.84431	>MQL	0.0536163	1/2MDL	5.96	>MQL	11802.6
PFOS_l	Exp05_SSA_S10	Exp05	0.951	44000	11.9631	>MQL	0.266366	>MDL	5.96	>MQL	11802.6
PFOS_l	Exp05_SSA_S11	Exp05	1.64	60000	39.8578	>MQL	1.21551	>MQL	5.96	>MQL	11802.6
PFOS_l	Exp05_SSA_S12	Exp05	2.48	36000	125.266	>MQL	2.27592	>MQL	5.96	>MQL	11802.6
PFOS_l	Exp05_SSA_S13	Exp05	3.67	20000	223.301	>MQL	2.20077	>MQL	5.96	>MQL	11802.6
PFOS_l	Exp05_SSA_S14	Exp05	5.38	11000	558.525	>MQL	3.02073	>MQL	5.96	>MQL	11802.6
PFOS_l	Exp05_SSA_S15	Exp05	9.91	11000	558.102	>MQL	3.06614	>MQL	5.96	>MQL	11802.6
PFOS_l	Exp07_SSA_S07	Exp07	0.015	400000	0.391213	>MDL	0.0535273	1/2MDL	4.267	>MQL	12461.4
PFOS_l	Exp07_SSA_S09	Exp07	0.383	30000	5.14905	>MQL	0.0535273	1/2MDL	4.267	>MQL	12461.4
PFOS_l	Exp07_SSA_S10	Exp07	0.951	54000	11.4367	>MQL	0.212628	>MDL	4.267	>MQL	12461.4
PFOS_l	Exp07_SSA_S11	Exp07	1.64	62000	32.0334	>MQL	0.676162	>MQL	4.267	>MQL	12461.4
PFOS_l	Exp07_SSA_S12	Exp07	2.48	38000	89.8253	>MQL	1.15826	>MQL	4.267	>MQL	12461.4
PFOS_l	Exp07_SSA_S13	Exp07	3.67	25000	185.696	>MQL	1.56599	>MQL	4.267	>MQL	12461.4
PFOS_l	Exp07_SSA_S14	Exp07	5.38	13000	417.732	>MQL	1.8498	>MQL	4.267	>MQL	12461.4
PFOS_l	Exp07_SSA_S15	Exp07	9.91	11000	421.036	>MQL	1.56259	>MQL	4.267	>MQL	12461.4
PFOS_l	Exp08_SSA_S07	Exp08	0.015	450000	0.627478	>MDL	0.0538259	1/2MDL	2.351	>MQL	12387.8
PFOS_l	Exp08_SSA_S09	Exp08	0.383	55000	5.11278	>MQL	0.0538259	1/2MDL	2.351	>MQL	12387.8
PFOS_l	Exp08_SSA_S10	Exp08	0.951	25000	11.4423	>MQL	0.0538259	1/2MDL	2.351	>MQL	12387.8
PFOS_l	Exp08_SSA_S11	Exp08	1.64	57000	32.8507	>MQL	0.353863	>MDL	2.351	>MQL	12387.8
PFOS_l	Exp08_SSA_S12	Exp08	2.48	32000	91.498	>MQL	0.563832	>MQL	2.351	>MQL	12387.8
PFOS_l	Exp08_SSA_S13	Exp08	3.67	25000	214.093	>MQL	1.03577	>MQL	2.351	>MQL	12387.8
PFOS_l	Exp08_SSA_S14	Exp08	5.38	13000	556.709	>MQL	1.33995	>MQL	2.351	>MQL	12387.8
PFOS_l	Exp08_SSA_S15	Exp08	9.91	7900	826.649	>MQL	1.24136	>MQL	2.351	>MQL	12387.8
PFOS_l	Exp09_SSA_S07	Exp09	0.015	870000	0.485763	>MDL	0.0537361	1/2MDL	1.531	>MQL	12010.4
PFOS_l	Exp09_SSA_S09	Exp09	0.383	78000	5.37833	>MQL	0.0537361	1/2MDL	1.531	>MQL	12010.4
PFOS_l	Exp09_SSA_S10	Exp09	0.951	37000	11.463	>MQL	0.0537361	1/2MDL	1.531	>MQL	12010.4
PFOS_l	Exp09_SSA_S11	Exp09	1.64	51000	31.7783	>MQL	0.206592	>MDL	1.531	>MQL	12010.4
PFOS_l	Exp09_SSA_S12	Exp09	2.48	43000	89.3267	>MQL	0.491423	>MQL	1.531	>MQL	12010.4
PFOS_l	Exp09_SSA_S13	Exp09	3.67	25000	209.803	>MQL	0.665737	>MQL	1.531	>MQL	12010.4
PFOS_l	Exp09_SSA_S14	Exp09	5.38	15000	492.274	>MQL	0.939744	>MQL	1.531	>MQL	12010.4
PFOS_l	Exp09_SSA_S15	Exp09	9.91	9700	518.066	>MQL	0.64146	>MQL	1.531	>MQL	12010.4
PFHpA_169	Exp10_SSA_S07	Exp10	0.015	220000	0.426592	>MDL	0.0359235	1/2MDL	4.468	>MQL	11559.1
PFHpA_169	Exp10_SSA_S09	Exp10	0.383	85000	6.00755	>MQL	0.196627	>MDL	4.468	>MQL	11559.1
PFHpA_169	Exp10_SSA_S10	Exp10	0.951	32000	13.6362	>MQL	0.167068	>MDL	4.468	>MQL	11559.1
PFHpA_169	Exp10_SSA_S11	Exp10	1.64	29000	37.86	>MQL	0.423305	>MQL	4.468	>MQL	11559.1
PFHpA_169	Exp10_SSA_S12	Exp10	2.48	15000	100.491	>MQL	0.599917	>MQL	4.468	>MQL	11559.1
PFHpA_169	Exp10_SSA_S13	Exp10	3.67	11000	206.442	>MQL	0.85874	>MQL	4.468	>MQL	11559.1
PFHpA_169	Exp10_SSA_S14	Exp10	5.38	7600	570.505	>MQL	1.66991	>MQL	4.468	>MQL	11559.1
PFHpA_169	Exp10_SSA_S15	Exp10	9.91	5900	766.501	>MQL	1.7587	>MQL	4.468	>MQL	11559.1
PFHpA_169	Exp11_SSA_S07	Exp11	0.015	230000	0.383529	>MDL	0.0356848	1/2MDL	4.634	>MQL	11670
PFHpA_169	Exp11_SSA_S09	Exp11	0.383	51000	5.60128	>MQL	0.11393	>MDL	4.634	>MQL	11670
PFHpA_169	Exp11_SSA_S10	Exp11	0.951	20000	17.2687	>MQL	0.136078	>MDL	4.634	>MQL	11670
PFHpA_169	Exp11_SSA_S11	Exp11	1.64	19000	36.0653	>MQL	0.267321	>MQL	4.634	>MQL	11670
PFHpA_169	Exp11_SSA_S12	Exp11	2.48	11000	94.1341	>MQL	0.425304	>MQL	4.634	>MQL	11670
PFHpA_169	Exp11_SSA_S13	Exp11	3.67	8100	186.828	>MQL	0.601688	>MQL	4.634	>MQL	11670
PFHpA_169	Exp11_SSA_S14	Exp11	5.38	5700	458.311	>MQL	1.03184	>MQL	4.634	>MQL	11670
PFHpA_169	Exp11_SSA_S15	Exp11	9.91	5400	446.046	>MQL	0.951911	>MQL	4.634	>MQL	11670
PFNA	Exp10_SSA_S07	Exp10	0.015	220000	0.426592	>MDL	0.0244879	>MDL	3.072	>MQL	11559.1
PFNA	Exp10_SSA_S09	Exp10	0.383	100000	6.00755	>MQL	0.161105	>MQL	3.072	>MQL	11559.1
PFNA	Exp10_SSA_S10	Exp10	0.951	90000	13.6362	>MQL	0.324479	>MQL	3.072	>MQL	11559.1
PFNA	Exp10_SSA_S11	Exp10	1.64	72000	37.86	>MQL	0.728003	>MQL	3.072	>MQL	11559.1
PFNA	Exp10_SSA_S12	Exp10	2.48	44000	100.491	>MQL	1.18475	>MQL	3.072	>MQL	11559.1
PFNA	Exp10_SSA_S13	Exp10	3.67	30000	206.442	>MQL	1.62139	>MQL	3.072	>MQL	11559.1
PFNA	Exp10_SSA_S14	Exp10	5.38	18000	570.505	>MQL	2.80095	>MQL	3.072	>MQL	11559.1
PFNA	Exp10_SSA_S15	Exp10	9.91	14000	766.501	>MQL	2.85542	>MQL	3.072	>MQL	11559.1
PFNA	Exp11_SSA_S07	Exp11	0.015	98000	0.383529	>MDL	0.00981333	1/2MDL	3.05	>MQL	11670
PFNA	Exp11_SSA_S09	Exp11	0.383	72000	5.60128	>MQL	0.104991	>MQL	3.05	>MQL	11670
PFNA	Exp11_SSA_S10	Exp11	0.951	52000	17.2687	>MQL	0.234866	>MQL	3.05	>MQL	11670
PFNA	Exp11_SSA_S11	Exp11	1.64	50000	36.0653	>MQL	0.47107	>MQL	3.05	>MQL	11670
PFNA	Exp11_SSA_S12	Exp11	2.48	31000	94.1341	>MQL	0.751933	>MQL	3.05	>MQL	11670
PFNA	Exp11_SSA_S13	Exp11	3.67	22000	186.828	>MQL	1.0896	>MQL	3.05	>MQL	11670
PFNA	Exp11_SSA_S14	Exp11	5.38	14000	458.311	>MQL	1.64383	>MQL	3.05	>MQL	11670
PFNA	Exp11_SSA_S15	Exp11	9.91	12000	446.046	>MQL	1.39964	>MQL	3.05	>MQL	11670
PFDA	Exp10_SSA_S07	Exp10	0.015	1000000	0.426592	>MDL	0.0152675	1/2MDL	0.404	<MDL	11559.1
PFDA	Exp10_SSA_S09	Exp10	0.383	290000	6.00755	>MQL	0.0606569	>MDL	0.404	<MDL	11559.1
PFDA	Exp10_SSA_S10	Exp10	0.951	190000	13.6362	>MQL	0.0925929	>MDL	0.404	<MDL	11559.1
PFDA	Exp10_SSA_S11	Exp10	1.64	140000	37.86	>MQL	0.190838	>MQL	0.404	<MDL	11559.1
PFDA	Exp10_SSA_S12	Exp10	2.48	82000	100.491	>MQL	0.289005	>MQL	0.404	<MDL	11559.1
PFDA	Exp10_SSA_S13	Exp10	3.67	59000	206.442	>MQL	0.42491	>MQL	0.404	<MDL	11559.1
PFDA	Exp10_SSA_S14	Exp10	5.38	40000	570.505	>MQL	0.801322	>MQL	0.404	<MDL	11559.1
PFDA	Exp10_SSA_S15	Exp10	9.91	43000	766.501	>MQL	1.16349	>MQL	0.404	<MDL	11559.1
PFDA	Exp11_SSA_S07	Exp11	0.015	1100000	0.383529	>MDL	0.0151661	1/2MDL	0.412	<MDL	11670
PFDA	Exp11_SSA_S09	Exp11	0.383	190000	5.60128	>MQL	0.0385456	>MDL	0.412	<MDL	11670
PFDA	Exp11_SSA_S10	Exp11	0.951	80000	17.2687	>MQL	0.0487514	>MDL	0.412	<MDL	11670
PFDA	Exp11_SSA_S11	Exp11	1.64	94000	36.0653	>MQL	0.119431	>MQL	0.412	<MDL	11670
PFDA	Exp11_SSA_S12	Exp11	2.48	59000	94.1341	>MQL	0.197403	>MQL	0.412	<MDL	11670
PFDA	Exp11_SSA_S13	Exp11	3.67	45000	186.828	>MQL	0.29374	>MQL	0.412	<MDL	11670
PFDA	Exp11_SSA_S14	Exp11	5.38	29000	458.311	>MQL	0.466133	>MQL	0.412	<MDL	11670
PFDA	Exp11_SSA_S15	Exp11	9.91	38000	446.046	>MQL	0.595521	>MQL	0.412	<MDL	11670
PFUnDA	Exp10_SSA_S07	Exp10	0.015	2100000	0.426592	>MDL	0.0386178	1/2MDL	0.507	<MDL	11559.1
PFUnDA	Exp10_SSA_S09	Exp10	0.383	310000	6.00755	>MQL	0.0821272	>MDL	0.507	<MDL	11559.1
PFUnDA	Exp10_SSA_S10	Exp10	0.951	170000	13.6362	>MQL	0.100017	>MDL	0.507	<MDL	11559.1
PFUnDA	Exp10_SSA_S11	Exp10	1.64	100000	37.86	>MQL	0.173924	>MDL	0.507	<MDL	11559.1
PFUnDA	Exp10_SSA_S12	Exp10	2.48	53000	100.491	>MQL	0.232347	>MDL	0.507	<MDL	11559.1
PFUnDA	Exp10_SSA_S13	Exp10	3.67	38000	206.442	>MQL	0.342567	>MQL	0.507	<MDL	11559.1
PFUnDA	Exp10_SSA_S14	Exp10	5.38	23000	570.505	>MQL	0.579926	>MQL	0.507	<MDL	11559.1
PFUnDA	Exp10_SSA_S15	Exp10	9.91	28000	766.501	>MQL	0.927839	>MQL	0.507	<MDL	11559.1
PFUnDA	Exp11_SSA_S07	Exp11	0.015	2300000	0.383529	>MDL	0.0383612	1/2MDL	0.517	<MDL	11670
PFUnDA	Exp11_SSA_S09	Exp11	0.383	150000	5.60128	>MQL	0.0383612	1/2MDL	0.517	<MDL	11670
PFUnDA	Exp11_SSA_S10	Exp11	0.951	50000	17.2687	>MQL	0.0383612	1/2MDL	0.517	<MDL	11670
PFUnDA	Exp11_SSA_S11	Exp11	1.64	24000	36.0653	>MQL	0.0383612	1/2MDL	0.517	<MDL	11670
PFUnDA	Exp11_SSA_S12	Exp11	2.48	20000	94.1341	>MQL	0.0845731	>MDL	0.517	<MDL	11670
PFUnDA	Exp11_SSA_S13	Exp11	3.67	22000	186.828	>MQL	0.183842	>MDL	0.517	<MDL	11670
PFUnDA	Exp11_SSA_S14	Exp11	5.38	14000	458.311	>MQL	0.280536	>MQL	0.517	<MDL	11670
PFUnDA	Exp11_SSA_S15	Exp11	9.91	24000	446.046	>MQL	0.469131	>MQL	0.517	<MDL	11670
PFDoDA	Exp10_SSA_S07	Exp10	0.015	3800000	0.426592	>MDL	0.0745413	1/2MDL	0.538	<MDL	11559.1
PFDoDA	Exp10_SSA_S09	Exp10	0.383	270000	6.00755	>MQL	0.0745413	1/2MDL	0.538	<MDL	11559.1
PFDoDA	Exp10_SSA_S10	Exp10	0.951	120000	13.6362	>MQL	0.0745413	1/2MDL	0.538	<MDL	11559.1
PFDoDA	Exp10_SSA_S11	Exp10	1.64	42000	37.86	>MQL	0.0745413	1/2MDL	0.538	<MDL	11559.1
PFDoDA	Exp10_SSA_S12	Exp10	2.48	16000	100.491	>MQL	0.0745413	1/2MDL	0.538	<MDL	11559.1
PFDoDA	Exp10_SSA_S13	Exp10	3.67	24000	206.442	>MQL	0.234335	>MDL	0.538	<MDL	11559.1
PFDoDA	Exp10_SSA_S14	Exp10	5.38	17000	570.505	>MQL	0.454086	>MDL	0.538	<MDL	11559.1
PFDoDA	Exp10_SSA_S15	Exp10	9.91	23000	766.501	>MQL	0.830337	>MQL	0.538	<MDL	11559.1
PFDoDA	Exp11_SSA_S07	Exp11	0.015	4100000	0.383529	>MDL	0.0740461	1/2MDL	0.548	<MDL	11670
PFDoDA	Exp11_SSA_S09	Exp11	0.383	280000	5.60128	>MQL	0.0740461	1/2MDL	0.548	<MDL	11670
PFDoDA	Exp11_SSA_S10	Exp11	0.951	91000	17.2687	>MQL	0.0740461	1/2MDL	0.548	<MDL	11670
PFDoDA	Exp11_SSA_S11	Exp11	1.64	44000	36.0653	>MQL	0.0740461	1/2MDL	0.548	<MDL	11670
PFDoDA	Exp11_SSA_S12	Exp11	2.48	17000	94.1341	>MQL	0.0740461	1/2MDL	0.548	<MDL	11670
PFDoDA	Exp11_SSA_S13	Exp11	3.67	8400	186.828	>MQL	0.0740461	1/2MDL	0.548	<MDL	11670
PFDoDA	Exp11_SSA_S14	Exp11	5.38	11000	458.311	>MQL	0.245851	>MDL	0.548	<MDL	11670
PFDoDA	Exp11_SSA_S15	Exp11	9.91	24000	446.046	>MQL	0.501348	>MQL	0.548	<MDL	11670
PFHxA	Exp10_SSA_S07	Exp10	0.015	640000	0.426592	>MDL	0.0942993	1/2MDL	3.995	>MQL	11559.1
PFHxA	Exp10_SSA_S09	Exp10	0.383	45000	6.00755	>MQL	0.0942993	1/2MDL	3.995	>MQL	11559.1
PFHxA	Exp10_SSA_S10	Exp10	0.951	20000	13.6362	>MQL	0.0942993	1/2MDL	3.995	>MQL	11559.1
PFHxA	Exp10_SSA_S11	Exp10	1.64	7200	37.86	>MQL	0.0942993	1/2MDL	3.995	>MQL	11559.1
PFHxA	Exp10_SSA_S12	Exp10	2.48	2700	100.491	>MQL	0.0942993	1/2MDL	3.995	>MQL	11559.1
PFHxA	Exp10_SSA_S13	Exp10	3.67	2800	206.442	>MQL	0.197693	>MDL	3.995	>MQL	11559.1
PFHxA	Exp10_SSA_S14	Exp10	5.38	2300	570.505	>MQL	0.461617	>MDL	3.995	>MQL	11559.1
PFHxA	Exp10_SSA_S15	Exp10	9.91	2700	766.501	>MQL	0.717261	>MQL	3.995	>MQL	11559.1
PFHxA	Exp11_SSA_S07	Exp11	0.015	1100000	0.383529	>MDL	0.0936727	1/2MDL	2.526	>MQL	11670
PFHxA	Exp11_SSA_S09	Exp11	0.383	77000	5.60128	>MQL	0.0936727	1/2MDL	2.526	>MQL	11670
PFHxA	Exp11_SSA_S10	Exp11	0.951	25000	17.2687	>MQL	0.0936727	1/2MDL	2.526	>MQL	11670
PFHxA	Exp11_SSA_S11	Exp11	1.64	12000	36.0653	>MQL	0.0936727	1/2MDL	2.526	>MQL	11670
PFHxA	Exp11_SSA_S12	Exp11	2.48	4600	94.1341	>MQL	0.0936727	1/2MDL	2.526	>MQL	11670
PFHxA	Exp11_SSA_S13	Exp11	3.67	2300	186.828	>MQL	0.0936727	1/2MDL	2.526	>MQL	11670
PFHxA	Exp11_SSA_S14	Exp11	5.38	2900	458.311	>MQL	0.2847	>MDL	2.526	>MQL	11670
PFHxA	Exp11_SSA_S15	Exp11	9.91	2300	446.046	>MQL	0.222543	>MDL	2.526	>MQL	11670
PFOA_l	Exp10_SSA_S07	Exp10	0.015	170000	0.426592	>MDL	0.0467006	1/2MDL	7.462	>MQL	11559.1
PFOA_l	Exp10_SSA_S09	Exp10	0.383	90000	6.00755	>MQL	0.350823	>MQL	7.462	>MQL	11559.1
PFOA_l	Exp10_SSA_S10	Exp10	0.951	53000	13.6362	>MQL	0.470077	>MQL	7.462	>MQL	11559.1
PFOA_l	Exp10_SSA_S11	Exp10	1.64	35000	37.86	>MQL	0.855184	>MQL	7.462	>MQL	11559.1
PFOA_l	Exp10_SSA_S12	Exp10	2.48	26000	100.491	>MQL	1.66645	>MQL	7.462	>MQL	11559.1
PFOA_l	Exp10_SSA_S13	Exp10	3.67	14000	206.442	>MQL	1.91183	>MQL	7.462	>MQL	11559.1
PFOA_l	Exp10_SSA_S14	Exp10	5.38	11000	570.505	>MQL	3.91428	>MQL	7.462	>MQL	11559.1
PFOA_l	Exp10_SSA_S15	Exp10	9.91	8500	766.501	>MQL	4.2029	>MQL	7.462	>MQL	11559.1
PFOA_l	Exp11_SSA_S07	Exp11	0.015	180000	0.383529	>MDL	0.0463903	1/2MDL	7.973	>MQL	11670
PFOA_l	Exp11_SSA_S09	Exp11	0.383	51000	5.60128	>MQL	0.195476	>MDL	7.973	>MQL	11670
PFOA_l	Exp11_SSA_S10	Exp11	0.951	22000	17.2687	>MQL	0.263134	>MDL	7.973	>MQL	11670
PFOA_l	Exp11_SSA_S11	Exp11	1.64	26000	36.0653	>MQL	0.640394	>MQL	7.973	>MQL	11670
PFOA_l	Exp11_SSA_S12	Exp11	2.48	16000	94.1341	>MQL	1.01175	>MQL	7.973	>MQL	11670
PFOA_l	Exp11_SSA_S13	Exp11	3.67	11000	186.828	>MQL	1.43422	>MQL	7.973	>MQL	11670
PFOA_l	Exp11_SSA_S14	Exp11	5.38	7800	458.311	>MQL	2.44161	>MQL	7.973	>MQL	11670
PFOA_l	Exp11_SSA_S15	Exp11	9.91	6700	446.046	>MQL	2.04306	>MQL	7.973	>MQL	11670
PFBS	Exp10_SSA_S07	Exp10	0.015	28000000	0.426592	>MDL	0.102382	1/2MDL	0.1	<MDL	11559.1
PFBS	Exp10_SSA_S09	Exp10	0.383	2000000	6.00755	>MQL	0.102382	1/2MDL	0.1	<MDL	11559.1
PFBS	Exp10_SSA_S10	Exp10	0.951	870000	13.6362	>MQL	0.102382	1/2MDL	0.1	<MDL	11559.1
PFBS	Exp10_SSA_S11	Exp10	1.64	310000	37.86	>MQL	0.102382	1/2MDL	0.1	<MDL	11559.1
PFBS	Exp10_SSA_S12	Exp10	2.48	120000	100.491	>MQL	0.102382	1/2MDL	0.1	<MDL	11559.1
PFBS	Exp10_SSA_S13	Exp10	3.67	57000	206.442	>MQL	0.102382	1/2MDL	0.1	<MDL	11559.1
PFBS	Exp10_SSA_S14	Exp10	5.38	21000	570.505	>MQL	0.102382	1/2MDL	0.1	<MDL	11559.1
PFBS	Exp10_SSA_S15	Exp10	9.91	15000	766.501	>MQL	0.102382	1/2MDL	0.1	<MDL	11559.1
PFBS	Exp11_SSA_S07	Exp11	0.015	30000000	0.383529	>MDL	0.101702	1/2MDL	0.102	<MDL	11670
PFBS	Exp11_SSA_S09	Exp11	0.383	2100000	5.60128	>MQL	0.101702	1/2MDL	0.102	<MDL	11670
PFBS	Exp11_SSA_S10	Exp11	0.951	670000	17.2687	>MQL	0.101702	1/2MDL	0.102	<MDL	11670
PFBS	Exp11_SSA_S11	Exp11	1.64	320000	36.0653	>MQL	0.101702	1/2MDL	0.102	<MDL	11670
PFBS	Exp11_SSA_S12	Exp11	2.48	120000	94.1341	>MQL	0.101702	1/2MDL	0.102	<MDL	11670
PFBS	Exp11_SSA_S13	Exp11	3.67	62000	186.828	>MQL	0.101702	1/2MDL	0.102	<MDL	11670
PFBS	Exp11_SSA_S14	Exp11	5.38	25000	458.311	>MQL	0.101702	1/2MDL	0.102	<MDL	11670
PFBS	Exp11_SSA_S15	Exp11	9.91	26000	446.046	>MQL	0.101702	1/2MDL	0.102	<MDL	11670
PFHxS	Exp10_SSA_S07	Exp10	0.015	520000	0.426592	>MDL	0.0287388	1/2MDL	1.505	>MQL	11559.1
PFHxS	Exp10_SSA_S09	Exp10	0.383	96000	6.00755	>MQL	0.0748826	>MDL	1.505	>MQL	11559.1
PFHxS	Exp10_SSA_S10	Exp10	0.951	41000	13.6362	>MQL	0.0725356	>MDL	1.505	>MQL	11559.1
PFHxS	Exp10_SSA_S11	Exp10	1.64	37000	37.86	>MQL	0.183899	>MDL	1.505	>MQL	11559.1
PFHxS	Exp10_SSA_S12	Exp10	2.48	19000	100.491	>MQL	0.253949	>MQL	1.505	>MQL	11559.1
PFHxS	Exp10_SSA_S13	Exp10	3.67	12000	206.442	>MQL	0.314834	>MQL	1.505	>MQL	11559.1
PFHxS	Exp10_SSA_S14	Exp10	5.38	7100	570.505	>MQL	0.528058	>MQL	1.505	>MQL	11559.1
PFHxS	Exp10_SSA_S15	Exp10	9.91	5500	766.501	>MQL	0.54799	>MQL	1.505	>MQL	11559.1
PFHxS	Exp11_SSA_S07	Exp11	0.015	530000	0.383529	>MDL	0.0285479	1/2MDL	1.644	>MQL	11670
PFHxS	Exp11_SSA_S09	Exp11	0.383	36000	5.60128	>MQL	0.0285479	1/2MDL	1.644	>MQL	11670
PFHxS	Exp11_SSA_S10	Exp11	0.951	12000	17.2687	>MQL	0.0285479	1/2MDL	1.644	>MQL	11670
PFHxS	Exp11_SSA_S11	Exp11	1.64	15000	36.0653	>MQL	0.0738141	>MDL	1.644	>MQL	11670
PFHxS	Exp11_SSA_S12	Exp11	2.48	9900	94.1341	>MQL	0.13063	>MDL	1.644	>MQL	11670
PFHxS	Exp11_SSA_S13	Exp11	3.67	6800	186.828	>MQL	0.179435	>MDL	1.644	>MQL	11670
PFHxS	Exp11_SSA_S14	Exp11	5.38	4800	458.311	>MQL	0.309049	>MQL	1.644	>MQL	11670
PFHxS	Exp11_SSA_S15	Exp11	9.91	3900	446.046	>MQL	0.24792	>MQL	1.644	>MQL	11670
PFOS_l	Exp10_SSA_S07	Exp10	0.015	1200000	0.426592	>MDL	0.0538853	1/2MDL	1.235	>MQL	11559.1
PFOS_l	Exp10_SSA_S09	Exp10	0.383	84000	6.00755	>MQL	0.0538853	1/2MDL	1.235	>MQL	11559.1
PFOS_l	Exp10_SSA_S10	Exp10	0.951	37000	13.6362	>MQL	0.0538853	1/2MDL	1.235	>MQL	11559.1
PFOS_l	Exp10_SSA_S11	Exp10	1.64	58000	37.86	>MQL	0.234982	>MDL	1.235	>MQL	11559.1
PFOS_l	Exp10_SSA_S12	Exp10	2.48	39000	100.491	>MQL	0.415611	>MQL	1.235	>MQL	11559.1
PFOS_l	Exp10_SSA_S13	Exp10	3.67	23000	206.442	>MQL	0.507366	>MQL	1.235	>MQL	11559.1
PFOS_l	Exp10_SSA_S14	Exp10	5.38	15000	570.505	>MQL	0.937557	>MQL	1.235	>MQL	11559.1
PFOS_l	Exp10_SSA_S15	Exp10	9.91	9700	766.501	>MQL	0.793629	>MQL	1.235	>MQL	11559.1
PFOS_l	Exp11_SSA_S07	Exp11	0.015	1500000	0.383529	>MDL	0.0535273	1/2MDL	1.107	>MQL	11670
PFOS_l	Exp11_SSA_S09	Exp11	0.383	100000	5.60128	>MQL	0.0535273	1/2MDL	1.107	>MQL	11670
PFOS_l	Exp11_SSA_S10	Exp11	0.951	33000	17.2687	>MQL	0.0535273	1/2MDL	1.107	>MQL	11670
PFOS_l	Exp11_SSA_S11	Exp11	1.64	43000	36.0653	>MQL	0.147004	>MDL	1.107	>MQL	11670
PFOS_l	Exp11_SSA_S12	Exp11	2.48	30000	94.1341	>MQL	0.27174	>MDL	1.107	>MQL	11670
PFOS_l	Exp11_SSA_S13	Exp11	3.67	21000	186.828	>MQL	0.368452	>MQL	1.107	>MQL	11670
PFOS_l	Exp11_SSA_S14	Exp11	5.38	12000	458.311	>MQL	0.501479	>MQL	1.107	>MQL	11670
PFOS_l	Exp11_SSA_S15	Exp11	9.91	9000	446.046	>MQL	0.381287	>MQL	1.107	>MQL	11670
PFOS_br	Exp10_SSA_S07	Exp10	0.015	390000	0.426592	>MDL	0.00987897	1/2MDL	0.687	>MDL	11559.1
PFOS_br	Exp10_SSA_S09	Exp10	0.383	28000	6.00755	>MQL	0.00987897	1/2MDL	0.687	>MDL	11559.1
PFOS_br	Exp10_SSA_S10	Exp10	0.951	50000	13.6362	>MQL	0.0406475	>MDL	0.687	>MDL	11559.1
PFOS_br	Exp10_SSA_S11	Exp10	1.64	43000	37.86	>MQL	0.0964966	>MQL	0.687	>MDL	11559.1
PFOS_br	Exp10_SSA_S12	Exp10	2.48	37000	100.491	>MQL	0.219044	>MQL	0.687	>MDL	11559.1
PFOS_br	Exp10_SSA_S13	Exp10	3.67	24000	206.442	>MQL	0.291723	>MQL	0.687	>MDL	11559.1
PFOS_br	Exp10_SSA_S14	Exp10	5.38	16000	570.505	>MQL	0.528106	>MQL	0.687	>MDL	11559.1
PFOS_br	Exp10_SSA_S15	Exp10	9.91	9800	766.501	>MQL	0.444919	>MQL	0.687	>MDL	11559.1
PFOS_br	Exp11_SSA_S07	Exp11	0.015	430000	0.383529	>MDL	0.00981333	1/2MDL	0.69	>MDL	11670
PFOS_br	Exp11_SSA_S09	Exp11	0.383	30000	5.60128	>MQL	0.00981333	1/2MDL	0.69	>MDL	11670
PFOS_br	Exp11_SSA_S10	Exp11	0.951	26000	17.2687	>MQL	0.0270551	>MDL	0.69	>MDL	11670
PFOS_br	Exp11_SSA_S11	Exp11	1.64	41000	36.0653	>MQL	0.0881059	>MQL	0.69	>MDL	11670
PFOS_br	Exp11_SSA_S12	Exp11	2.48	30000	94.1341	>MQL	0.167285	>MQL	0.69	>MDL	11670
PFOS_br	Exp11_SSA_S13	Exp11	3.67	20000	186.828	>MQL	0.223125	>MQL	0.69	>MDL	11670
PFOS_br	Exp11_SSA_S14	Exp11	5.38	13000	458.311	>MQL	0.352269	>MQL	0.69	>MDL	11670
PFOS_br	Exp11_SSA_S15	Exp11	9.91	8200	446.046	>MQL	0.215983	>MQL	0.69	>MDL	11670
PFHpA_169	Exp12_SSA_S07	Exp12	0.015	100000	0.82219	>MQL	0.0356647	1/2MDL	4.969	>MQL	11784.9
PFHpA_169	Exp12_SSA_S09	Exp12	0.383	15000	5.66837	>MQL	0.0356647	1/2MDL	4.969	>MQL	11784.9
PFHpA_169	Exp12_SSA_S10	Exp12	0.951	14000	12.4313	>MQL	0.0749434	>MDL	4.969	>MQL	11784.9
PFHpA_169	Exp12_SSA_S11	Exp12	1.64	12000	34.1297	>MQL	0.166952	>MDL	4.969	>MQL	11784.9
PFHpA_169	Exp12_SSA_S12	Exp12	2.48	7500	95.5672	>MQL	0.30107	>MQL	4.969	>MQL	11784.9
PFHpA_169	Exp12_SSA_S13	Exp12	3.67	5300	203.839	>MQL	0.456966	>MQL	4.969	>MQL	11784.9
PFHpA_169	Exp12_SSA_S14	Exp12	5.38	4400	457.844	>MQL	0.855834	>MQL	4.969	>MQL	11784.9
PFHpA_169	Exp12_SSA_S15	Exp12	9.91	3700	477.381	>MQL	0.753815	>MQL	4.969	>MQL	11784.9
PFHpA_169	Exp13_SSA_S07	Exp13	0.015	180000	0.517914	>MDL	0.0358038	1/2MDL	4.371	>MQL	11665
PFHpA_169	Exp13_SSA_S09	Exp13	0.383	18000	5.20272	>MQL	0.0358038	1/2MDL	4.371	>MQL	11665
PFHpA_169	Exp13_SSA_S10	Exp13	0.951	23000	10.4263	>MQL	0.0906373	>MDL	4.371	>MQL	11665
PFHpA_169	Exp13_SSA_S11	Exp13	1.64	18000	31.2748	>MQL	0.211899	>MDL	4.371	>MQL	11665
PFHpA_169	Exp13_SSA_S12	Exp13	2.48	7700	92.2035	>MQL	0.264876	>MQL	4.371	>MQL	11665
PFHpA_169	Exp13_SSA_S13	Exp13	3.67	7900	209.633	>MQL	0.617783	>MQL	4.371	>MQL	11665
PFHpA_169	Exp13_SSA_S14	Exp13	5.38	5000	519.519	>MQL	0.979968	>MQL	4.371	>MQL	11665
PFHpA_169	Exp13_SSA_S15	Exp13	9.91	3100	770.868	>MQL	0.899111	>MQL	4.371	>MQL	11665
PFHpA_169	Exp14_SSA_S07	Exp14	0.015	280000	0.491434	>MDL	0.0359235	1/2MDL	3.163	>MQL	12315.9
PFHpA_169	Exp14_SSA_S09	Exp14	0.383	26000	5.36368	>MQL	0.0359235	1/2MDL	3.163	>MQL	12315.9
PFHpA_169	Exp14_SSA_S10	Exp14	0.951	12000	11.8308	>MQL	0.0359235	1/2MDL	3.163	>MQL	12315.9
PFHpA_169	Exp14_SSA_S11	Exp14	1.64	10000	32.2237	>MQL	0.0854741	>MDL	3.163	>MQL	12315.9
PFHpA_169	Exp14_SSA_S12	Exp14	2.48	12000	88.1009	>MQL	0.261823	>MQL	3.163	>MQL	12315.9
PFHpA_169	Exp14_SSA_S13	Exp14	3.67	6300	181.692	>MQL	0.292693	>MQL	3.163	>MQL	12315.9
PFHpA_169	Exp14_SSA_S14	Exp14	5.38	5200	439.616	>MQL	0.592032	>MQL	3.163	>MQL	12315.9
PFHpA_169	Exp14_SSA_S15	Exp14	9.91	5000	567.107	>MQL	0.72553	>MQL	3.163	>MQL	12315.9
PFHpA_169	Exp15_SSA_S07	Exp15	0.015	190000	0.741474	>MQL	0.0359235	1/2MDL	3.14	>MQL	12041.7
PFHpA_169	Exp15_SSA_S09	Exp15	0.383	25000	5.53569	>MQL	0.0359235	1/2MDL	3.14	>MQL	12041.7
PFHpA_169	Exp15_SSA_S10	Exp15	0.951	12000	11.2782	>MQL	0.0359235	1/2MDL	3.14	>MQL	12041.7
PFHpA_169	Exp15_SSA_S11	Exp15	1.64	16000	30.2844	>MQL	0.126433	>MDL	3.14	>MQL	12041.7
PFHpA_169	Exp15_SSA_S12	Exp15	2.48	9500	80.7721	>MQL	0.200681	>MDL	3.14	>MQL	12041.7
PFHpA_169	Exp15_SSA_S13	Exp15	3.67	8300	154.224	>MQL	0.331838	>MQL	3.14	>MQL	12041.7
PFHpA_169	Exp15_SSA_S14	Exp15	5.38	4600	368.727	>MQL	0.443829	>MQL	3.14	>MQL	12041.7
PFHpA_169	Exp15_SSA_S15	Exp15	9.91	4100	331.192	>MQL	0.355948	>MQL	3.14	>MQL	12041.7
PFNA	Exp12_SSA_S07	Exp12	0.015	240000	0.82219	>MQL	0.0362532	>MDL	2.185	>MQL	11784.9
PFNA	Exp12_SSA_S09	Exp12	0.383	92000	5.66837	>MQL	0.0969486	>MQL	2.185	>MQL	11784.9
PFNA	Exp12_SSA_S10	Exp12	0.951	58000	12.4313	>MQL	0.134242	>MQL	2.185	>MQL	11784.9
PFNA	Exp12_SSA_S11	Exp12	1.64	48000	34.1297	>MQL	0.306764	>MQL	2.185	>MQL	11784.9
PFNA	Exp12_SSA_S12	Exp12	2.48	30000	95.5672	>MQL	0.529466	>MQL	2.185	>MQL	11784.9
PFNA	Exp12_SSA_S13	Exp12	3.67	19000	203.839	>MQL	0.734194	>MQL	2.185	>MQL	11784.9
PFNA	Exp12_SSA_S14	Exp12	5.38	14000	457.844	>MQL	1.22858	>MQL	2.185	>MQL	11784.9
PFNA	Exp12_SSA_S15	Exp12	9.91	12000	477.381	>MQL	1.0696	>MQL	2.185	>MQL	11784.9
PFNA	Exp13_SSA_S07	Exp13	0.015	110000	0.517914	>MDL	0.00984604	1/2MDL	2.027	>MQL	11665
PFNA	Exp13_SSA_S09	Exp13	0.383	85000	5.20272	>MQL	0.0770736	>MQL	2.027	>MQL	11665
PFNA	Exp13_SSA_S10	Exp13	0.951	68000	10.4263	>MQL	0.123392	>MQL	2.027	>MQL	11665
PFNA	Exp13_SSA_S11	Exp13	1.64	64000	31.2748	>MQL	0.346987	>MQL	2.027	>MQL	11665
PFNA	Exp13_SSA_S12	Exp13	2.48	38000	92.2035	>MQL	0.601569	>MQL	2.027	>MQL	11665
PFNA	Exp13_SSA_S13	Exp13	3.67	23000	209.633	>MQL	0.839623	>MQL	2.027	>MQL	11665
PFNA	Exp13_SSA_S14	Exp13	5.38	14000	519.519	>MQL	1.29657	>MQL	2.027	>MQL	11665
PFNA	Exp13_SSA_S15	Exp13	9.91	11000	770.868	>MQL	1.43978	>MQL	2.027	>MQL	11665
PFNA	Exp14_SSA_S07	Exp14	0.015	160000	0.491434	>MDL	0.00987897	1/2MDL	1.54	>MDL	12315.9
PFNA	Exp14_SSA_S09	Exp14	0.383	100000	5.36368	>MQL	0.0688834	>MQL	1.54	>MDL	12315.9
PFNA	Exp14_SSA_S10	Exp14	0.951	82000	11.8308	>MQL	0.121098	>MQL	1.54	>MDL	12315.9
PFNA	Exp14_SSA_S11	Exp14	1.64	67000	32.2237	>MQL	0.270636	>MQL	1.54	>MDL	12315.9
PFNA	Exp14_SSA_S12	Exp14	2.48	43000	88.1009	>MQL	0.478292	>MQL	1.54	>MDL	12315.9
PFNA	Exp14_SSA_S13	Exp14	3.67	28000	181.692	>MQL	0.642241	>MQL	1.54	>MDL	12315.9
PFNA	Exp14_SSA_S14	Exp14	5.38	18000	439.616	>MQL	0.974845	>MQL	1.54	>MDL	12315.9
PFNA	Exp14_SSA_S15	Exp14	9.91	15000	567.107	>MQL	1.08483	>MQL	1.54	>MDL	12315.9
PFNA	Exp15_SSA_S07	Exp15	0.015	110000	0.741474	>MQL	0.00987897	1/2MDL	1.482	>MQL	12041.7
PFNA	Exp15_SSA_S09	Exp15	0.383	66000	5.53569	>MQL	0.0447607	>MDL	1.482	>MQL	12041.7
PFNA	Exp15_SSA_S10	Exp15	0.951	71000	11.2782	>MQL	0.0986341	>MQL	1.482	>MQL	12041.7
PFNA	Exp15_SSA_S11	Exp15	1.64	60000	30.2844	>MQL	0.223618	>MQL	1.482	>MQL	12041.7
PFNA	Exp15_SSA_S12	Exp15	2.48	37000	80.7721	>MQL	0.370839	>MQL	1.482	>MQL	12041.7
PFNA	Exp15_SSA_S13	Exp15	3.67	26000	154.224	>MQL	0.489722	>MQL	1.482	>MQL	12041.7
PFNA	Exp15_SSA_S14	Exp15	5.38	16000	368.727	>MQL	0.709244	>MQL	1.482	>MQL	12041.7
PFNA	Exp15_SSA_S15	Exp15	9.91	12000	331.192	>MQL	0.497062	>MQL	1.482	>MQL	12041.7
PFDA	Exp12_SSA_S07	Exp12	0.015	1400000	0.82219	>MQL	0.0388805	>MDL	0.408	<MDL	11784.9
PFDA	Exp12_SSA_S09	Exp12	0.383	200000	5.66837	>MQL	0.039463	>MDL	0.408	<MDL	11784.9
PFDA	Exp12_SSA_S10	Exp12	0.951	100000	12.4313	>MQL	0.0437546	>MDL	0.408	<MDL	11784.9
PFDA	Exp12_SSA_S11	Exp12	1.64	56000	34.1297	>MQL	0.0666336	>MDL	0.408	<MDL	11784.9
PFDA	Exp12_SSA_S12	Exp12	2.48	32000	95.5672	>MQL	0.105865	>MQL	0.408	<MDL	11784.9
PFDA	Exp12_SSA_S13	Exp12	3.67	30000	203.839	>MQL	0.210814	>MQL	0.408	<MDL	11784.9
PFDA	Exp12_SSA_S14	Exp12	5.38	23000	457.844	>MQL	0.36441	>MQL	0.408	<MDL	11784.9
PFDA	Exp12_SSA_S15	Exp12	9.91	29000	477.381	>MQL	0.480873	>MQL	0.408	<MDL	11784.9
PFDA	Exp13_SSA_S07	Exp13	0.015	810000	0.517914	>MDL	0.0152166	1/2MDL	0.424	<MDL	11665
PFDA	Exp13_SSA_S09	Exp13	0.383	80000	5.20272	>MQL	0.0152166	1/2MDL	0.424	<MDL	11665
PFDA	Exp13_SSA_S10	Exp13	0.951	40000	10.4263	>MQL	0.0152166	1/2MDL	0.424	<MDL	11665
PFDA	Exp13_SSA_S11	Exp13	1.64	87000	31.2748	>MQL	0.0991884	>MDL	0.424	<MDL	11665
PFDA	Exp13_SSA_S12	Exp13	2.48	42000	92.2035	>MQL	0.139313	>MQL	0.424	<MDL	11665
PFDA	Exp13_SSA_S13	Exp13	3.67	28000	209.633	>MQL	0.216685	>MQL	0.424	<MDL	11665
PFDA	Exp13_SSA_S14	Exp13	5.38	20000	519.519	>MQL	0.37301	>MQL	0.424	<MDL	11665
PFDA	Exp13_SSA_S15	Exp13	9.91	19000	770.868	>MQL	0.546211	>MQL	0.424	<MDL	11665
PFDA	Exp14_SSA_S07	Exp14	0.015	860000	0.491434	>MDL	0.0152675	1/2MDL	0.447	<MDL	12315.9
PFDA	Exp14_SSA_S09	Exp14	0.383	78000	5.36368	>MQL	0.0152675	1/2MDL	0.447	<MDL	12315.9
PFDA	Exp14_SSA_S10	Exp14	0.951	36000	11.8308	>MQL	0.0152675	1/2MDL	0.447	<MDL	12315.9
PFDA	Exp14_SSA_S11	Exp14	1.64	45000	32.2237	>MQL	0.0523526	>MDL	0.447	<MDL	12315.9
PFDA	Exp14_SSA_S12	Exp14	2.48	30000	88.1009	>MQL	0.0971432	>MDL	0.447	<MDL	12315.9
PFDA	Exp14_SSA_S13	Exp14	3.67	23000	181.692	>MQL	0.148484	>MQL	0.447	<MDL	12315.9
PFDA	Exp14_SSA_S14	Exp14	5.38	18000	439.616	>MQL	0.284167	>MQL	0.447	<MDL	12315.9
PFDA	Exp14_SSA_S15	Exp14	9.91	18000	567.107	>MQL	0.379975	>MQL	0.447	<MDL	12315.9
PFDA	Exp15_SSA_S07	Exp15	0.015	560000	0.741474	>MQL	0.0152675	1/2MDL	0.441	<MDL	12041.7
PFDA	Exp15_SSA_S09	Exp15	0.383	75000	5.53569	>MQL	0.0152675	1/2MDL	0.441	<MDL	12041.7
PFDA	Exp15_SSA_S10	Exp15	0.951	37000	11.2782	>MQL	0.0152675	1/2MDL	0.441	<MDL	12041.7
PFDA	Exp15_SSA_S11	Exp15	1.64	14000	30.2844	>MQL	0.0152675	1/2MDL	0.441	<MDL	12041.7
PFDA	Exp15_SSA_S12	Exp15	2.48	20000	80.7721	>MQL	0.060627	>MDL	0.441	<MDL	12041.7
PFDA	Exp15_SSA_S13	Exp15	3.67	15000	154.224	>MQL	0.0829475	>MDL	0.441	<MDL	12041.7
PFDA	Exp15_SSA_S14	Exp15	5.38	9000	368.727	>MQL	0.121942	>MQL	0.441	<MDL	12041.7
PFDA	Exp15_SSA_S15	Exp15	9.91	13000	331.192	>MQL	0.15583	>MQL	0.441	<MDL	12041.7
PFUnDA	Exp12_SSA_S07	Exp12	0.015	1100000	0.82219	>MQL	0.0383396	1/2MDL	0.512	<MDL	11784.9
PFUnDA	Exp12_SSA_S09	Exp12	0.383	160000	5.66837	>MQL	0.0383396	1/2MDL	0.512	<MDL	11784.9
PFUnDA	Exp12_SSA_S10	Exp12	0.951	71000	12.4313	>MQL	0.0383396	1/2MDL	0.512	<MDL	11784.9
PFUnDA	Exp12_SSA_S11	Exp12	1.64	26000	34.1297	>MQL	0.0383396	1/2MDL	0.512	<MDL	11784.9
PFUnDA	Exp12_SSA_S12	Exp12	2.48	9200	95.5672	>MQL	0.0383396	1/2MDL	0.512	<MDL	11784.9
PFUnDA	Exp12_SSA_S13	Exp12	3.67	13000	203.839	>MQL	0.116582	>MDL	0.512	<MDL	11784.9
PFUnDA	Exp12_SSA_S14	Exp12	5.38	9300	457.844	>MQL	0.184137	>MDL	0.512	<MDL	11784.9
PFUnDA	Exp12_SSA_S15	Exp12	9.91	15000	477.381	>MQL	0.310705	>MQL	0.512	<MDL	11784.9
PFUnDA	Exp13_SSA_S07	Exp13	0.015	1600000	0.517914	>MDL	0.0384891	1/2MDL	0.531	<MDL	11665
PFUnDA	Exp13_SSA_S09	Exp13	0.383	160000	5.20272	>MQL	0.0384891	1/2MDL	0.531	<MDL	11665
PFUnDA	Exp13_SSA_S10	Exp13	0.951	81000	10.4263	>MQL	0.0384891	1/2MDL	0.531	<MDL	11665
PFUnDA	Exp13_SSA_S11	Exp13	1.64	27000	31.2748	>MQL	0.0384891	1/2MDL	0.531	<MDL	11665
PFUnDA	Exp13_SSA_S12	Exp13	2.48	9200	92.2035	>MQL	0.0384891	1/2MDL	0.531	<MDL	11665
PFUnDA	Exp13_SSA_S13	Exp13	3.67	11000	209.633	>MQL	0.105299	>MDL	0.531	<MDL	11665
PFUnDA	Exp13_SSA_S14	Exp13	5.38	8000	519.519	>MQL	0.189026	>MDL	0.531	<MDL	11665
PFUnDA	Exp13_SSA_S15	Exp13	9.91	9700	770.868	>MQL	0.341091	>MQL	0.531	<MDL	11665
PFUnDA	Exp14_SSA_S07	Exp14	0.015	1700000	0.491434	>MDL	0.0386178	1/2MDL	0.56	<MDL	12315.9
PFUnDA	Exp14_SSA_S09	Exp14	0.383	160000	5.36368	>MQL	0.0386178	1/2MDL	0.56	<MDL	12315.9
PFUnDA	Exp14_SSA_S10	Exp14	0.951	72000	11.8308	>MQL	0.0386178	1/2MDL	0.56	<MDL	12315.9
PFUnDA	Exp14_SSA_S11	Exp14	1.64	26000	32.2237	>MQL	0.0386178	1/2MDL	0.56	<MDL	12315.9
PFUnDA	Exp14_SSA_S12	Exp14	2.48	9600	88.1009	>MQL	0.0386178	1/2MDL	0.56	<MDL	12315.9
PFUnDA	Exp14_SSA_S13	Exp14	3.67	4700	181.692	>MQL	0.0386178	1/2MDL	0.56	<MDL	12315.9
PFUnDA	Exp14_SSA_S14	Exp14	5.38	6800	439.616	>MQL	0.135713	>MDL	0.56	<MDL	12315.9
PFUnDA	Exp14_SSA_S15	Exp14	9.91	11000	567.107	>MQL	0.275629	>MQL	0.56	<MDL	12315.9
PFUnDA	Exp15_SSA_S07	Exp15	0.015	1100000	0.741474	>MQL	0.0386178	1/2MDL	0.552	<MDL	12041.7
PFUnDA	Exp15_SSA_S09	Exp15	0.383	150000	5.53569	>MQL	0.0386178	1/2MDL	0.552	<MDL	12041.7
PFUnDA	Exp15_SSA_S10	Exp15	0.951	75000	11.2782	>MQL	0.0386178	1/2MDL	0.552	<MDL	12041.7
PFUnDA	Exp15_SSA_S11	Exp15	1.64	28000	30.2844	>MQL	0.0386178	1/2MDL	0.552	<MDL	12041.7
PFUnDA	Exp15_SSA_S12	Exp15	2.48	10000	80.7721	>MQL	0.0386178	1/2MDL	0.552	<MDL	12041.7
PFUnDA	Exp15_SSA_S13	Exp15	3.67	5500	154.224	>MQL	0.0386178	1/2MDL	0.552	<MDL	12041.7
PFUnDA	Exp15_SSA_S14	Exp15	5.38	2300	368.727	>MQL	0.0386178	1/2MDL	0.552	<MDL	12041.7
PFUnDA	Exp15_SSA_S15	Exp15	9.91	6300	331.192	>MQL	0.0955147	>MDL	0.552	<MDL	12041.7
PFDoDA	Exp12_SSA_S07	Exp12	0.015	2000000	0.82219	>MQL	0.0740043	1/2MDL	0.543	<MDL	11784.9
PFDoDA	Exp12_SSA_S09	Exp12	0.383	280000	5.66837	>MQL	0.0740043	1/2MDL	0.543	<MDL	11784.9
PFDoDA	Exp12_SSA_S10	Exp12	0.951	130000	12.4313	>MQL	0.0740043	1/2MDL	0.543	<MDL	11784.9
PFDoDA	Exp12_SSA_S11	Exp12	1.64	47000	34.1297	>MQL	0.0740043	1/2MDL	0.543	<MDL	11784.9
PFDoDA	Exp12_SSA_S12	Exp12	2.48	17000	95.5672	>MQL	0.0740043	1/2MDL	0.543	<MDL	11784.9
PFDoDA	Exp12_SSA_S13	Exp12	3.67	7900	203.839	>MQL	0.0740043	1/2MDL	0.543	<MDL	11784.9
PFDoDA	Exp12_SSA_S14	Exp12	5.38	8600	457.844	>MQL	0.181836	>MDL	0.543	<MDL	11784.9
PFDoDA	Exp12_SSA_S15	Exp12	9.91	16000	477.381	>MQL	0.352831	>MDL	0.543	<MDL	11784.9
PFDoDA	Exp13_SSA_S07	Exp13	0.015	3000000	0.517914	>MDL	0.0742929	1/2MDL	0.564	<MDL	11665
PFDoDA	Exp13_SSA_S09	Exp13	0.383	300000	5.20272	>MQL	0.0742929	1/2MDL	0.564	<MDL	11665
PFDoDA	Exp13_SSA_S10	Exp13	0.951	150000	10.4263	>MQL	0.0742929	1/2MDL	0.564	<MDL	11665
PFDoDA	Exp13_SSA_S11	Exp13	1.64	49000	31.2748	>MQL	0.0742929	1/2MDL	0.564	<MDL	11665
PFDoDA	Exp13_SSA_S12	Exp13	2.48	17000	92.2035	>MQL	0.0742929	1/2MDL	0.564	<MDL	11665
PFDoDA	Exp13_SSA_S13	Exp13	3.67	7300	209.633	>MQL	0.0742929	1/2MDL	0.564	<MDL	11665
PFDoDA	Exp13_SSA_S14	Exp13	5.38	6700	519.519	>MQL	0.168493	>MDL	0.564	<MDL	11665
PFDoDA	Exp13_SSA_S15	Exp13	9.91	8400	770.868	>MQL	0.313098	>MDL	0.564	<MDL	11665
PFDoDA	Exp14_SSA_S07	Exp14	0.015	3100000	0.491434	>MDL	0.0745413	1/2MDL	0.594	<MDL	12315.9
PFDoDA	Exp14_SSA_S09	Exp14	0.383	290000	5.36368	>MQL	0.0745413	1/2MDL	0.594	<MDL	12315.9
PFDoDA	Exp14_SSA_S10	Exp14	0.951	130000	11.8308	>MQL	0.0745413	1/2MDL	0.594	<MDL	12315.9
PFDoDA	Exp14_SSA_S11	Exp14	1.64	48000	32.2237	>MQL	0.0745413	1/2MDL	0.594	<MDL	12315.9
PFDoDA	Exp14_SSA_S12	Exp14	2.48	18000	88.1009	>MQL	0.0745413	1/2MDL	0.594	<MDL	12315.9
PFDoDA	Exp14_SSA_S13	Exp14	3.67	8500	181.692	>MQL	0.0745413	1/2MDL	0.594	<MDL	12315.9
PFDoDA	Exp14_SSA_S14	Exp14	5.38	3500	439.616	>MQL	0.0745413	1/2MDL	0.594	<MDL	12315.9
PFDoDA	Exp14_SSA_S15	Exp14	9.91	8700	567.107	>MQL	0.236874	>MDL	0.594	<MDL	12315.9
PFDoDA	Exp15_SSA_S07	Exp15	0.015	2100000	0.741474	>MQL	0.0745413	1/2MDL	0.586	<MDL	12041.7
PFDoDA	Exp15_SSA_S09	Exp15	0.383	280000	5.53569	>MQL	0.0745413	1/2MDL	0.586	<MDL	12041.7
PFDoDA	Exp15_SSA_S10	Exp15	0.951	140000	11.2782	>MQL	0.0745413	1/2MDL	0.586	<MDL	12041.7
PFDoDA	Exp15_SSA_S11	Exp15	1.64	51000	30.2844	>MQL	0.0745413	1/2MDL	0.586	<MDL	12041.7
PFDoDA	Exp15_SSA_S12	Exp15	2.48	19000	80.7721	>MQL	0.0745413	1/2MDL	0.586	<MDL	12041.7
PFDoDA	Exp15_SSA_S13	Exp15	3.67	9900	154.224	>MQL	0.0745413	1/2MDL	0.586	<MDL	12041.7
PFDoDA	Exp15_SSA_S14	Exp15	5.38	4200	368.727	>MQL	0.0745413	1/2MDL	0.586	<MDL	12041.7
PFDoDA	Exp15_SSA_S15	Exp15	9.91	4600	331.192	>MQL	0.0745413	1/2MDL	0.586	<MDL	12041.7
PFHxA	Exp12_SSA_S07	Exp12	0.015	1200000	0.82219	>MQL	0.0936198	1/2MDL	1.109	>MQL	11784.9
PFHxA	Exp12_SSA_S09	Exp12	0.383	180000	5.66837	>MQL	0.0936198	1/2MDL	1.109	>MQL	11784.9
PFHxA	Exp12_SSA_S10	Exp12	0.951	80000	12.4313	>MQL	0.0936198	1/2MDL	1.109	>MQL	11784.9
PFHxA	Exp12_SSA_S11	Exp12	1.64	29000	34.1297	>MQL	0.0936198	1/2MDL	1.109	>MQL	11784.9
PFHxA	Exp12_SSA_S12	Exp12	2.48	10000	95.5672	>MQL	0.0936198	1/2MDL	1.109	>MQL	11784.9
PFHxA	Exp12_SSA_S13	Exp12	3.67	4900	203.839	>MQL	0.0936198	1/2MDL	1.109	>MQL	11784.9
PFHxA	Exp12_SSA_S14	Exp12	5.38	8100	457.844	>MQL	0.349229	>MDL	1.109	>MQL	11784.9
PFHxA	Exp12_SSA_S15	Exp12	9.91	7700	477.381	>MQL	0.346506	>MDL	1.109	>MQL	11784.9
PFHxA	Exp13_SSA_S07	Exp13	0.015	1400000	0.517914	>MDL	0.093985	1/2MDL	1.564	>MQL	11665
PFHxA	Exp13_SSA_S09	Exp13	0.383	130000	5.20272	>MQL	0.093985	1/2MDL	1.564	>MQL	11665
PFHxA	Exp13_SSA_S10	Exp13	0.951	67000	10.4263	>MQL	0.093985	1/2MDL	1.564	>MQL	11665
PFHxA	Exp13_SSA_S11	Exp13	1.64	22000	31.2748	>MQL	0.093985	1/2MDL	1.564	>MQL	11665
PFHxA	Exp13_SSA_S12	Exp13	2.48	7600	92.2035	>MQL	0.093985	1/2MDL	1.564	>MQL	11665
PFHxA	Exp13_SSA_S13	Exp13	3.67	3300	209.633	>MQL	0.093985	1/2MDL	1.564	>MQL	11665
PFHxA	Exp13_SSA_S14	Exp13	5.38	3100	519.519	>MQL	0.21709	>MDL	1.564	>MQL	11665
PFHxA	Exp13_SSA_S15	Exp13	9.91	3600	770.868	>MQL	0.374424	>MDL	1.564	>MQL	11665
PFHxA	Exp14_SSA_S07	Exp14	0.015	7900000	0.491434	>MDL	0.0942993	1/2MDL	0.3	<MDL	12315.9
PFHxA	Exp14_SSA_S09	Exp14	0.383	720000	5.36368	>MQL	0.0942993	1/2MDL	0.3	<MDL	12315.9
PFHxA	Exp14_SSA_S10	Exp14	0.951	330000	11.8308	>MQL	0.0942993	1/2MDL	0.3	<MDL	12315.9
PFHxA	Exp14_SSA_S11	Exp14	1.64	120000	32.2237	>MQL	0.0942993	1/2MDL	0.3	<MDL	12315.9
PFHxA	Exp14_SSA_S12	Exp14	2.48	44000	88.1009	>MQL	0.0942993	1/2MDL	0.3	<MDL	12315.9
PFHxA	Exp14_SSA_S13	Exp14	3.67	21000	181.692	>MQL	0.0942993	1/2MDL	0.3	<MDL	12315.9
PFHxA	Exp14_SSA_S14	Exp14	5.38	21000	439.616	>MQL	0.221044	>MDL	0.3	<MDL	12315.9
PFHxA	Exp14_SSA_S15	Exp14	9.91	19000	567.107	>MQL	0.267235	>MDL	0.3	<MDL	12315.9
PFHxA	Exp15_SSA_S07	Exp15	0.015	5200000	0.741474	>MQL	0.0942993	1/2MDL	0.295	<MDL	12041.7
PFHxA	Exp15_SSA_S09	Exp15	0.383	700000	5.53569	>MQL	0.0942993	1/2MDL	0.295	<MDL	12041.7
PFHxA	Exp15_SSA_S10	Exp15	0.951	340000	11.2782	>MQL	0.0942993	1/2MDL	0.295	<MDL	12041.7
PFHxA	Exp15_SSA_S11	Exp15	1.64	130000	30.2844	>MQL	0.0942993	1/2MDL	0.295	<MDL	12041.7
PFHxA	Exp15_SSA_S12	Exp15	2.48	48000	80.7721	>MQL	0.0942993	1/2MDL	0.295	<MDL	12041.7
PFHxA	Exp15_SSA_S13	Exp15	3.67	25000	154.224	>MQL	0.0942993	1/2MDL	0.295	<MDL	12041.7
PFHxA	Exp15_SSA_S14	Exp15	5.38	10000	368.727	>MQL	0.0942993	1/2MDL	0.295	<MDL	12041.7
PFHxA	Exp15_SSA_S15	Exp15	9.91	12000	331.192	>MQL	0.0942993	1/2MDL	0.295	<MDL	12041.7
PFOA_l	Exp12_SSA_S07	Exp12	0.015	130000	0.82219	>MQL	0.0463641	1/2MDL	5.263	>MQL	11784.9
PFOA_l	Exp12_SSA_S09	Exp12	0.383	18000	5.66837	>MQL	0.0463641	1/2MDL	5.263	>MQL	11784.9
PFOA_l	Exp12_SSA_S10	Exp12	0.951	33000	12.4313	>MQL	0.184232	>MDL	5.263	>MQL	11784.9
PFOA_l	Exp12_SSA_S11	Exp12	1.64	22000	34.1297	>MQL	0.339029	>MQL	5.263	>MQL	11784.9
PFOA_l	Exp12_SSA_S12	Exp12	2.48	16000	95.5672	>MQL	0.691889	>MQL	5.263	>MQL	11784.9
PFOA_l	Exp12_SSA_S13	Exp12	3.67	11000	203.839	>MQL	0.967863	>MQL	5.263	>MQL	11784.9
PFOA_l	Exp12_SSA_S14	Exp12	5.38	8600	457.844	>MQL	1.75113	>MQL	5.263	>MQL	11784.9
PFOA_l	Exp12_SSA_S15	Exp12	9.91	8000	477.381	>MQL	1.70103	>MQL	5.263	>MQL	11784.9
PFOA_l	Exp13_SSA_S07	Exp13	0.015	240000	0.517914	>MDL	0.0465449	1/2MDL	4.342	>MQL	11665
PFOA_l	Exp13_SSA_S09	Exp13	0.383	50000	5.20272	>MQL	0.096533	>MDL	4.342	>MQL	11665
PFOA_l	Exp13_SSA_S10	Exp13	0.951	56000	10.4263	>MQL	0.21601	>MDL	4.342	>MQL	11665
PFOA_l	Exp13_SSA_S11	Exp13	1.64	35000	31.2748	>MQL	0.40577	>MQL	4.342	>MQL	11665
PFOA_l	Exp13_SSA_S12	Exp13	2.48	23000	92.2035	>MQL	0.793514	>MQL	4.342	>MQL	11665
PFOA_l	Exp13_SSA_S13	Exp13	3.67	15000	209.633	>MQL	1.15677	>MQL	4.342	>MQL	11665
PFOA_l	Exp13_SSA_S14	Exp13	5.38	11000	519.519	>MQL	2.0514	>MQL	4.342	>MQL	11665
PFOA_l	Exp13_SSA_S15	Exp13	9.91	7700	770.868	>MQL	2.20541	>MQL	4.342	>MQL	11665
PFOA_l	Exp14_SSA_S07	Exp14	0.015	560000	0.491434	>MDL	0.0467006	1/2MDL	2.086	>MDL	12315.9
PFOA_l	Exp14_SSA_S09	Exp14	0.383	51000	5.36368	>MQL	0.0467006	1/2MDL	2.086	>MDL	12315.9
PFOA_l	Exp14_SSA_S10	Exp14	0.951	86000	11.8308	>MQL	0.172577	>MDL	2.086	>MDL	12315.9
PFOA_l	Exp14_SSA_S11	Exp14	1.64	53000	32.2237	>MQL	0.289699	>MDL	2.086	>MDL	12315.9
PFOA_l	Exp14_SSA_S12	Exp14	2.48	33000	88.1009	>MQL	0.49044	>MQL	2.086	>MDL	12315.9
PFOA_l	Exp14_SSA_S13	Exp14	3.67	25000	181.692	>MQL	0.756831	>MQL	2.086	>MDL	12315.9
PFOA_l	Exp14_SSA_S14	Exp14	5.38	19000	439.616	>MQL	1.39652	>MQL	2.086	>MDL	12315.9
PFOA_l	Exp14_SSA_S15	Exp14	9.91	16000	567.107	>MQL	1.56305	>MQL	2.086	>MDL	12315.9
PFOA_l	Exp15_SSA_S07	Exp15	0.015	250000	0.741474	>MQL	0.0467006	1/2MDL	2.99	>MDL	12041.7
PFOA_l	Exp15_SSA_S09	Exp15	0.383	34000	5.53569	>MQL	0.0467006	1/2MDL	2.99	>MDL	12041.7
PFOA_l	Exp15_SSA_S10	Exp15	0.951	41000	11.2782	>MQL	0.115961	>MDL	2.99	>MDL	12041.7
PFOA_l	Exp15_SSA_S11	Exp15	1.64	34000	30.2844	>MQL	0.257961	>MDL	2.99	>MDL	12041.7
PFOA_l	Exp15_SSA_S12	Exp15	2.48	28000	80.7721	>MQL	0.554097	>MQL	2.99	>MDL	12041.7
PFOA_l	Exp15_SSA_S13	Exp15	3.67	21000	154.224	>MQL	0.794545	>MQL	2.99	>MDL	12041.7
PFOA_l	Exp15_SSA_S14	Exp15	5.38	14000	368.727	>MQL	1.25725	>MQL	2.99	>MDL	12041.7
PFOA_l	Exp15_SSA_S15	Exp15	9.91	9500	331.192	>MQL	0.784379	>MQL	2.99	>MDL	12041.7
PFBS	Exp12_SSA_S07	Exp12	0.015	14000000	0.82219	>MQL	0.101644	1/2MDL	0.101	<MDL	11784.9
PFBS	Exp12_SSA_S09	Exp12	0.383	2100000	5.66837	>MQL	0.101644	1/2MDL	0.101	<MDL	11784.9
PFBS	Exp12_SSA_S10	Exp12	0.951	950000	12.4313	>MQL	0.101644	1/2MDL	0.101	<MDL	11784.9
PFBS	Exp12_SSA_S11	Exp12	1.64	350000	34.1297	>MQL	0.101644	1/2MDL	0.101	<MDL	11784.9
PFBS	Exp12_SSA_S12	Exp12	2.48	120000	95.5672	>MQL	0.101644	1/2MDL	0.101	<MDL	11784.9
PFBS	Exp12_SSA_S13	Exp12	3.67	58000	203.839	>MQL	0.101644	1/2MDL	0.101	<MDL	11784.9
PFBS	Exp12_SSA_S14	Exp12	5.38	26000	457.844	>MQL	0.101644	1/2MDL	0.101	<MDL	11784.9
PFBS	Exp12_SSA_S15	Exp12	9.91	25000	477.381	>MQL	0.101644	1/2MDL	0.101	<MDL	11784.9
PFBS	Exp13_SSA_S07	Exp13	0.015	22000000	0.517914	>MDL	0.102041	1/2MDL	0.105	<MDL	11665
PFBS	Exp13_SSA_S09	Exp13	0.383	2200000	5.20272	>MQL	0.102041	1/2MDL	0.105	<MDL	11665
PFBS	Exp13_SSA_S10	Exp13	0.951	1100000	10.4263	>MQL	0.102041	1/2MDL	0.105	<MDL	11665
PFBS	Exp13_SSA_S11	Exp13	1.64	360000	31.2748	>MQL	0.102041	1/2MDL	0.105	<MDL	11665
PFBS	Exp13_SSA_S12	Exp13	2.48	120000	92.2035	>MQL	0.102041	1/2MDL	0.105	<MDL	11665
PFBS	Exp13_SSA_S13	Exp13	3.67	54000	209.633	>MQL	0.102041	1/2MDL	0.105	<MDL	11665
PFBS	Exp13_SSA_S14	Exp13	5.38	22000	519.519	>MQL	0.102041	1/2MDL	0.105	<MDL	11665
PFBS	Exp13_SSA_S15	Exp13	9.91	15000	770.868	>MQL	0.102041	1/2MDL	0.105	<MDL	11665
PFBS	Exp14_SSA_S07	Exp14	0.015	23000000	0.491434	>MDL	0.102382	1/2MDL	0.11	<MDL	12315.9
PFBS	Exp14_SSA_S09	Exp14	0.383	2100000	5.36368	>MQL	0.102382	1/2MDL	0.11	<MDL	12315.9
PFBS	Exp14_SSA_S10	Exp14	0.951	970000	11.8308	>MQL	0.102382	1/2MDL	0.11	<MDL	12315.9
PFBS	Exp14_SSA_S11	Exp14	1.64	360000	32.2237	>MQL	0.102382	1/2MDL	0.11	<MDL	12315.9
PFBS	Exp14_SSA_S12	Exp14	2.48	130000	88.1009	>MQL	0.102382	1/2MDL	0.11	<MDL	12315.9
PFBS	Exp14_SSA_S13	Exp14	3.67	63000	181.692	>MQL	0.102382	1/2MDL	0.11	<MDL	12315.9
PFBS	Exp14_SSA_S14	Exp14	5.38	26000	439.616	>MQL	0.102382	1/2MDL	0.11	<MDL	12315.9
PFBS	Exp14_SSA_S15	Exp14	9.91	20000	567.107	>MQL	0.102382	1/2MDL	0.11	<MDL	12315.9
PFBS	Exp15_SSA_S07	Exp15	0.015	15000000	0.741474	>MQL	0.102382	1/2MDL	0.109	<MDL	12041.7
PFBS	Exp15_SSA_S09	Exp15	0.383	2000000	5.53569	>MQL	0.102382	1/2MDL	0.109	<MDL	12041.7
PFBS	Exp15_SSA_S10	Exp15	0.951	1000000	11.2782	>MQL	0.102382	1/2MDL	0.109	<MDL	12041.7
PFBS	Exp15_SSA_S11	Exp15	1.64	370000	30.2844	>MQL	0.102382	1/2MDL	0.109	<MDL	12041.7
PFBS	Exp15_SSA_S12	Exp15	2.48	140000	80.7721	>MQL	0.102382	1/2MDL	0.109	<MDL	12041.7
PFBS	Exp15_SSA_S13	Exp15	3.67	73000	154.224	>MQL	0.102382	1/2MDL	0.109	<MDL	12041.7
PFBS	Exp15_SSA_S14	Exp15	5.38	31000	368.727	>MQL	0.102382	1/2MDL	0.109	<MDL	12041.7
PFBS	Exp15_SSA_S15	Exp15	9.91	34000	331.192	>MQL	0.102382	1/2MDL	0.109	<MDL	12041.7
PFHxS	Exp12_SSA_S07	Exp12	0.015	290000	0.82219	>MQL	0.0285318	1/2MDL	1.42	>MQL	11784.9
PFHxS	Exp12_SSA_S09	Exp12	0.383	42000	5.66837	>MQL	0.0285318	1/2MDL	1.42	>MQL	11784.9
PFHxS	Exp12_SSA_S10	Exp12	0.951	19000	12.4313	>MQL	0.0285318	1/2MDL	1.42	>MQL	11784.9
PFHxS	Exp12_SSA_S11	Exp12	1.64	19000	34.1297	>MQL	0.0762571	>MDL	1.42	>MQL	11784.9
PFHxS	Exp12_SSA_S12	Exp12	2.48	12000	95.5672	>MQL	0.1415	>MDL	1.42	>MQL	11784.9
PFHxS	Exp12_SSA_S13	Exp12	3.67	5100	203.839	>MQL	0.124505	>MDL	1.42	>MQL	11784.9
PFHxS	Exp12_SSA_S14	Exp12	5.38	4600	457.844	>MQL	0.25143	>MQL	1.42	>MQL	11784.9
PFHxS	Exp12_SSA_S15	Exp12	9.91	4300	477.381	>MQL	0.248428	>MQL	1.42	>MQL	11784.9
PFHxS	Exp13_SSA_S07	Exp13	0.015	520000	0.517914	>MDL	0.028643	1/2MDL	1.238	>MDL	11665
PFHxS	Exp13_SSA_S09	Exp13	0.383	52000	5.20272	>MQL	0.028643	1/2MDL	1.238	>MDL	11665
PFHxS	Exp13_SSA_S10	Exp13	0.951	26000	10.4263	>MQL	0.028643	1/2MDL	1.238	>MDL	11665
PFHxS	Exp13_SSA_S11	Exp13	1.64	8600	31.2748	>MQL	0.028643	1/2MDL	1.238	>MDL	11665
PFHxS	Exp13_SSA_S12	Exp13	2.48	14000	92.2035	>MQL	0.132593	>MDL	1.238	>MDL	11665
PFHxS	Exp13_SSA_S13	Exp13	3.67	8800	209.633	>MQL	0.196145	>MQL	1.238	>MDL	11665
PFHxS	Exp13_SSA_S14	Exp13	5.38	6900	519.519	>MQL	0.380642	>MQL	1.238	>MDL	11665
PFHxS	Exp13_SSA_S15	Exp13	9.91	4000	770.868	>MQL	0.330726	>MQL	1.238	>MDL	11665
PFHxS	Exp14_SSA_S07	Exp14	0.015	590000	0.491434	>MDL	0.0287388	1/2MDL	1.22	>MDL	12315.9
PFHxS	Exp14_SSA_S09	Exp14	0.383	54000	5.36368	>MQL	0.0287388	1/2MDL	1.22	>MDL	12315.9
PFHxS	Exp14_SSA_S10	Exp14	0.951	25000	11.8308	>MQL	0.0287388	1/2MDL	1.22	>MDL	12315.9
PFHxS	Exp14_SSA_S11	Exp14	1.64	23000	32.2237	>MQL	0.0747928	>MDL	1.22	>MDL	12315.9
PFHxS	Exp14_SSA_S12	Exp14	2.48	7200	88.1009	>MQL	0.0626746	>MDL	1.22	>MDL	12315.9
PFHxS	Exp14_SSA_S13	Exp14	3.67	9300	181.692	>MQL	0.16738	>MDL	1.22	>MDL	12315.9
PFHxS	Exp14_SSA_S14	Exp14	5.38	6300	439.616	>MQL	0.27236	>MQL	1.22	>MDL	12315.9
PFHxS	Exp14_SSA_S15	Exp14	9.91	4700	567.107	>MQL	0.266642	>MQL	1.22	>MDL	12315.9
PFHxS	Exp15_SSA_S07	Exp15	0.015	380000	0.741474	>MQL	0.0287388	1/2MDL	1.215	>MDL	12041.7
PFHxS	Exp15_SSA_S09	Exp15	0.383	51000	5.53569	>MQL	0.0287388	1/2MDL	1.215	>MDL	12041.7
PFHxS	Exp15_SSA_S10	Exp15	0.951	25000	11.2782	>MQL	0.0287388	1/2MDL	1.215	>MDL	12041.7
PFHxS	Exp15_SSA_S11	Exp15	1.64	9400	30.2844	>MQL	0.0287388	1/2MDL	1.215	>MDL	12041.7
PFHxS	Exp15_SSA_S12	Exp15	2.48	11000	80.7721	>MQL	0.0924732	>MDL	1.215	>MDL	12041.7
PFHxS	Exp15_SSA_S13	Exp15	3.67	6700	154.224	>MQL	0.103538	>MDL	1.215	>MDL	12041.7
PFHxS	Exp15_SSA_S14	Exp15	5.38	4800	368.727	>MQL	0.17872	>MDL	1.215	>MDL	12041.7
PFHxS	Exp15_SSA_S15	Exp15	9.91	4200	331.192	>MQL	0.14021	>MDL	1.215	>MDL	12041.7
PFOS_l	Exp12_SSA_S07	Exp12	0.015	830000	0.82219	>MQL	0.0534971	1/2MDL	0.925	>MQL	11784.9
PFOS_l	Exp12_SSA_S09	Exp12	0.383	120000	5.66837	>MQL	0.0534971	1/2MDL	0.925	>MQL	11784.9
PFOS_l	Exp12_SSA_S10	Exp12	0.951	55000	12.4313	>MQL	0.0534971	1/2MDL	0.925	>MQL	11784.9
PFOS_l	Exp12_SSA_S11	Exp12	1.64	42000	34.1297	>MQL	0.111333	>MDL	0.925	>MQL	11784.9
PFOS_l	Exp12_SSA_S12	Exp12	2.48	30000	95.5672	>MQL	0.223897	>MDL	0.925	>MQL	11784.9
PFOS_l	Exp12_SSA_S13	Exp12	3.67	22000	203.839	>MQL	0.349294	>MDL	0.925	>MQL	11784.9
PFOS_l	Exp12_SSA_S14	Exp12	5.38	13000	457.844	>MQL	0.464325	>MQL	0.925	>MQL	11784.9
PFOS_l	Exp12_SSA_S15	Exp12	9.91	8800	477.381	>MQL	0.329399	>MDL	0.925	>MQL	11784.9
PFOS_l	Exp13_SSA_S07	Exp13	0.015	1300000	0.517914	>MDL	0.0537057	1/2MDL	0.917	>MQL	11665
PFOS_l	Exp13_SSA_S09	Exp13	0.383	130000	5.20272	>MQL	0.0537057	1/2MDL	0.917	>MQL	11665
PFOS_l	Exp13_SSA_S10	Exp13	0.951	66000	10.4263	>MQL	0.0537057	1/2MDL	0.917	>MQL	11665
PFOS_l	Exp13_SSA_S11	Exp13	1.64	60000	31.2748	>MQL	0.148102	>MDL	0.917	>MQL	11665
PFOS_l	Exp13_SSA_S12	Exp13	2.48	37000	92.2035	>MQL	0.266935	>MDL	0.917	>MQL	11665
PFOS_l	Exp13_SSA_S13	Exp13	3.67	24000	209.633	>MQL	0.394355	>MQL	0.917	>MQL	11665
PFOS_l	Exp13_SSA_S14	Exp13	5.38	11000	519.519	>MQL	0.466541	>MQL	0.917	>MQL	11665
PFOS_l	Exp13_SSA_S15	Exp13	9.91	7800	770.868	>MQL	0.473434	>MQL	0.917	>MQL	11665
PFOS_l	Exp14_SSA_S07	Exp14	0.015	1800000	0.491434	>MDL	0.0538853	1/2MDL	0.76	>MQL	12315.9
PFOS_l	Exp14_SSA_S09	Exp14	0.383	160000	5.36368	>MQL	0.0538853	1/2MDL	0.76	>MQL	12315.9
PFOS_l	Exp14_SSA_S10	Exp14	0.951	74000	11.8308	>MQL	0.0538853	1/2MDL	0.76	>MQL	12315.9
PFOS_l	Exp14_SSA_S11	Exp14	1.64	55000	32.2237	>MQL	0.108986	>MDL	0.76	>MQL	12315.9
PFOS_l	Exp14_SSA_S12	Exp14	2.48	41000	88.1009	>MQL	0.2253	>MDL	0.76	>MQL	12315.9
PFOS_l	Exp14_SSA_S13	Exp14	3.67	24000	181.692	>MQL	0.270396	>MDL	0.76	>MQL	12315.9
PFOS_l	Exp14_SSA_S14	Exp14	5.38	15000	439.616	>MQL	0.419605	>MQL	0.76	>MQL	12315.9
PFOS_l	Exp14_SSA_S15	Exp14	9.91	11000	567.107	>MQL	0.369797	>MQL	0.76	>MQL	12315.9
PFOS_l	Exp15_SSA_S07	Exp15	0.015	760000	0.741474	>MQL	0.0538853	1/2MDL	1.15	>MQL	12041.7
PFOS_l	Exp15_SSA_S09	Exp15	0.383	100000	5.53569	>MQL	0.0538853	1/2MDL	1.15	>MQL	12041.7
PFOS_l	Exp15_SSA_S10	Exp15	0.951	50000	11.2782	>MQL	0.0538853	1/2MDL	1.15	>MQL	12041.7
PFOS_l	Exp15_SSA_S11	Exp15	1.64	56000	30.2844	>MQL	0.163362	>MDL	1.15	>MQL	12041.7
PFOS_l	Exp15_SSA_S12	Exp15	2.48	27000	80.7721	>MQL	0.208482	>MDL	1.15	>MQL	12041.7
PFOS_l	Exp15_SSA_S13	Exp15	3.67	20000	154.224	>MQL	0.295627	>MDL	1.15	>MQL	12041.7
PFOS_l	Exp15_SSA_S14	Exp15	5.38	12000	368.727	>MQL	0.419383	>MQL	1.15	>MQL	12041.7
PFOS_l	Exp15_SSA_S15	Exp15	9.91	8100	331.192	>MQL	0.255189	>MDL	1.15	>MQL	12041.7
PFOS_br	Exp12_SSA_S07	Exp12	0.015	250000	0.82219	>MQL	0.00980779	1/2MDL	0.568	>MDL	11784.9
PFOS_br	Exp12_SSA_S09	Exp12	0.383	36000	5.66837	>MQL	0.00980779	1/2MDL	0.568	>MDL	11784.9
PFOS_br	Exp12_SSA_S10	Exp12	0.951	48000	12.4313	>MQL	0.0288765	>MDL	0.568	>MDL	11784.9
PFOS_br	Exp12_SSA_S11	Exp12	1.64	45000	34.1297	>MQL	0.0748245	>MQL	0.568	>MDL	11784.9
PFOS_br	Exp12_SSA_S12	Exp12	2.48	29000	95.5672	>MQL	0.131418	>MQL	0.568	>MDL	11784.9
PFOS_br	Exp12_SSA_S13	Exp12	3.67	18000	203.839	>MQL	0.178341	>MQL	0.568	>MDL	11784.9
PFOS_br	Exp12_SSA_S14	Exp12	5.38	13000	457.844	>MQL	0.279272	>MQL	0.568	>MDL	11784.9
PFOS_br	Exp12_SSA_S15	Exp12	9.91	8700	477.381	>MQL	0.199693	>MQL	0.568	>MDL	11784.9
PFOS_br	Exp13_SSA_S07	Exp13	0.015	390000	0.517914	>MDL	0.00984604	1/2MDL	0.576	>MDL	11665
PFOS_br	Exp13_SSA_S09	Exp13	0.383	38000	5.20272	>MQL	0.00984604	1/2MDL	0.576	>MDL	11665
PFOS_br	Exp13_SSA_S10	Exp13	0.951	49000	10.4263	>MQL	0.0251223	>MDL	0.576	>MDL	11665
PFOS_br	Exp13_SSA_S11	Exp13	1.64	51000	31.2748	>MQL	0.0789414	>MQL	0.576	>MDL	11665
PFOS_br	Exp13_SSA_S12	Exp13	2.48	34000	92.2035	>MQL	0.155603	>MQL	0.576	>MDL	11665
PFOS_br	Exp13_SSA_S13	Exp13	3.67	22000	209.633	>MQL	0.223744	>MQL	0.576	>MDL	11665
PFOS_br	Exp13_SSA_S14	Exp13	5.38	11000	519.519	>MQL	0.285422	>MQL	0.576	>MDL	11665
PFOS_br	Exp13_SSA_S15	Exp13	9.91	7400	770.868	>MQL	0.282808	>MQL	0.576	>MDL	11665
PFOS_br	Exp14_SSA_S07	Exp14	0.015	520000	0.491434	>MDL	0.00987897	1/2MDL	0.472	>MDL	12315.9
PFOS_br	Exp14_SSA_S09	Exp14	0.383	48000	5.36368	>MQL	0.00987897	1/2MDL	0.472	>MDL	12315.9
PFOS_br	Exp14_SSA_S10	Exp14	0.951	72000	11.8308	>MQL	0.0324449	>MDL	0.472	>MDL	12315.9
PFOS_br	Exp14_SSA_S11	Exp14	1.64	53000	32.2237	>MQL	0.0657101	>MDL	0.472	>MDL	12315.9
PFOS_br	Exp14_SSA_S12	Exp14	2.48	39000	88.1009	>MQL	0.131133	>MQL	0.472	>MDL	12315.9
PFOS_br	Exp14_SSA_S13	Exp14	3.67	23000	181.692	>MQL	0.157776	>MQL	0.472	>MDL	12315.9
PFOS_br	Exp14_SSA_S14	Exp14	5.38	15000	439.616	>MQL	0.253081	>MQL	0.472	>MDL	12315.9
PFOS_br	Exp14_SSA_S15	Exp14	9.91	11000	567.107	>MQL	0.232575	>MQL	0.472	>MDL	12315.9
PFOS_br	Exp15_SSA_S07	Exp15	0.015	260000	0.741474	>MQL	0.00987897	1/2MDL	0.609	>MDL	12041.7
PFOS_br	Exp15_SSA_S09	Exp15	0.383	35000	5.53569	>MQL	0.00987897	1/2MDL	0.609	>MDL	12041.7
PFOS_br	Exp15_SSA_S10	Exp15	0.951	40000	11.2782	>MQL	0.0226438	>MDL	0.609	>MDL	12041.7
PFOS_br	Exp15_SSA_S11	Exp15	1.64	56000	30.2844	>MQL	0.0854801	>MQL	0.609	>MDL	12041.7
PFOS_br	Exp15_SSA_S12	Exp15	2.48	36000	80.7721	>MQL	0.145688	>MQL	0.609	>MDL	12041.7
PFOS_br	Exp15_SSA_S13	Exp15	3.67	22000	154.224	>MQL	0.169098	>MQL	0.609	>MDL	12041.7
PFOS_br	Exp15_SSA_S14	Exp15	5.38	12000	368.727	>MQL	0.22169	>MQL	0.609	>MDL	12041.7
PFOS_br	Exp15_SSA_S15	Exp15	9.91	7900	331.192	>MQL	0.132049	>MQL	0.609	>MDL	12041.7
PFHpA_169	Exp16_SSA_S07	Exp16	0.015	190000	0.922468	>MQL	0.0358839	1/2MDL	2.415	>MDL	11633.8
PFHpA_169	Exp16_SSA_S09	Exp16	0.383	31000	5.63026	>MQL	0.0358839	1/2MDL	2.415	>MDL	11633.8
PFHpA_169	Exp16_SSA_S10	Exp16	0.951	14000	12.1278	>MQL	0.0358839	1/2MDL	2.415	>MDL	11633.8
PFHpA_169	Exp16_SSA_S11	Exp16	1.64	41000	42.6817	>MQL	0.362613	>MQL	2.415	>MDL	11633.8
PFHpA_169	Exp16_SSA_S12	Exp16	2.48	13000	90.6435	>MQL	0.252629	>MQL	2.415	>MDL	11633.8
PFHpA_169	Exp16_SSA_S13	Exp16	3.67	7300	187.378	>MQL	0.282508	>MQL	2.415	>MDL	11633.8
PFHpA_169	Exp16_SSA_S14	Exp16	5.38	5500	506.153	>MQL	0.573952	>MQL	2.415	>MDL	11633.8
PFHpA_169	Exp16_SSA_S15	Exp16	9.91	4400	113.745	>MQL	0.105068	>MDL	2.415	>MDL	11633.8
PFHpA_169	Exp17_SSA_S07	Exp17	0.015	350000	0.520141	>MDL	0.0358636	1/2MDL	2.303	>MQL	11813.1
PFHpA_169	Exp17_SSA_S09	Exp17	0.383	37000	5.03356	>MQL	0.0358636	1/2MDL	2.303	>MQL	11813.1
PFHpA_169	Exp17_SSA_S10	Exp17	0.951	17000	11.0745	>MQL	0.0358636	1/2MDL	2.303	>MQL	11813.1
PFHpA_169	Exp17_SSA_S11	Exp17	1.64	6000	30.5516	>MQL	0.0358636	1/2MDL	2.303	>MQL	11813.1
PFHpA_169	Exp17_SSA_S12	Exp17	2.48	7400	82.5491	>MQL	0.119808	>MDL	2.303	>MQL	11813.1
PFHpA_169	Exp17_SSA_S13	Exp17	3.67	8000	177.253	>MQL	0.276664	>MQL	2.303	>MQL	11813.1
PFHpA_169	Exp17_SSA_S14	Exp17	5.38	4800	373.172	>MQL	0.346723	>MQL	2.303	>MQL	11813.1
PFHpA_169	Exp17_SSA_S15	Exp17	9.91	4000	138.473	>MQL	0.109067	>MDL	2.303	>MQL	11813.1
PFHpA_169	Exp18_SSA_S07	Exp18	0.015	110000	1.45238	>MQL	0.035944	1/2MDL	2.594	>MQL	11602.1
PFHpA_169	Exp18_SSA_S09	Exp18	0.383	22000	7.30104	>MQL	0.035944	1/2MDL	2.594	>MQL	11602.1
PFHpA_169	Exp18_SSA_S10	Exp18	0.951	10000	15.3535	>MQL	0.035944	1/2MDL	2.594	>MQL	11602.1
PFHpA_169	Exp18_SSA_S11	Exp18	1.64	4000	40.4805	>MQL	0.035944	1/2MDL	2.594	>MQL	11602.1
PFHpA_169	Exp18_SSA_S12	Exp18	2.48	1700	94.409	>MQL	0.035944	1/2MDL	2.594	>MQL	11602.1
PFHpA_169	Exp18_SSA_S13	Exp18	3.67	3400	113.045	>MQL	0.0847859	>MDL	2.594	>MQL	11602.1
PFHpA_169	Exp18_SSA_S14	Exp18	5.38	2500	186.25	>MQL	0.103656	>MDL	2.594	>MQL	11602.1
PFHpA_169	Exp18_SSA_S15	Exp18	9.91	2800	119.746	>MQL	0.0739607	>MDL	2.594	>MQL	11602.1
PFHpA_169	Exp19_SSA_S07	Exp19	0.015	120000	0.788627	>MQL	0.0355467	1/2MDL	4.292	>MQL	11464.4
PFHpA_169	Exp19_SSA_S09	Exp19	0.383	21000	4.62685	>MQL	0.0355467	1/2MDL	4.292	>MQL	11464.4
PFHpA_169	Exp19_SSA_S10	Exp19	0.951	9200	10.3598	>MQL	0.0355467	1/2MDL	4.292	>MQL	11464.4
PFHpA_169	Exp19_SSA_S11	Exp19	1.64	7500	30.8442	>MQL	0.0865621	>MDL	4.292	>MQL	11464.4
PFHpA_169	Exp19_SSA_S12	Exp19	2.48	4600	84.8106	>MQL	0.145581	>MDL	4.292	>MQL	11464.4
PFHpA_169	Exp19_SSA_S13	Exp19	3.67	4300	176.037	>MQL	0.281559	>MQL	4.292	>MQL	11464.4
PFHpA_169	Exp19_SSA_S14	Exp19	5.38	2800	429.942	>MQL	0.444837	>MQL	4.292	>MQL	11464.4
PFHpA_169	Exp19_SSA_S15	Exp19	9.91	2500	356.171	>MQL	0.337847	>MQL	4.292	>MQL	11464.4
PFNA	Exp16_SSA_S07	Exp16	0.015	81000	0.922468	>MQL	0.00986808	1/2MDL	1.54	>MDL	11633.8
PFNA	Exp16_SSA_S09	Exp16	0.383	61000	5.63026	>MQL	0.045752	>MDL	1.54	>MDL	11633.8
PFNA	Exp16_SSA_S10	Exp16	0.951	47000	12.1278	>MQL	0.0752067	>MQL	1.54	>MDL	11633.8
PFNA	Exp16_SSA_S11	Exp16	1.64	42000	42.6817	>MQL	0.238449	>MQL	1.54	>MDL	11633.8
PFNA	Exp16_SSA_S12	Exp16	2.48	28000	90.6435	>MQL	0.330706	>MQL	1.54	>MDL	11633.8
PFNA	Exp16_SSA_S13	Exp16	3.67	20000	187.378	>MQL	0.498781	>MQL	1.54	>MDL	11633.8
PFNA	Exp16_SSA_S14	Exp16	5.38	12000	506.153	>MQL	0.832208	>MQL	1.54	>MDL	11633.8
PFNA	Exp16_SSA_S15	Exp16	9.91	13000	113.745	>MQL	0.190376	>MQL	1.54	>MDL	11633.8
PFNA	Exp17_SSA_S07	Exp17	0.015	380000	0.520141	>MDL	0.00986248	1/2MDL	0.597	>MDL	11813.1
PFNA	Exp17_SSA_S09	Exp17	0.383	110000	5.03356	>MQL	0.0277166	>MDL	0.597	>MDL	11813.1
PFNA	Exp17_SSA_S10	Exp17	0.951	130000	11.0745	>MQL	0.0738789	>MQL	0.597	>MDL	11813.1
PFNA	Exp17_SSA_S11	Exp17	1.64	80000	30.5516	>MQL	0.123939	>MQL	0.597	>MDL	11813.1
PFNA	Exp17_SSA_S12	Exp17	2.48	54000	82.5491	>MQL	0.225964	>MQL	0.597	>MDL	11813.1
PFNA	Exp17_SSA_S13	Exp17	3.67	35000	177.253	>MQL	0.309347	>MQL	0.597	>MDL	11813.1
PFNA	Exp17_SSA_S14	Exp17	5.38	24000	373.172	>MQL	0.459538	>MQL	0.597	>MDL	11813.1
PFNA	Exp17_SSA_S15	Exp17	9.91	21000	138.473	>MQL	0.144542	>MQL	0.597	>MDL	11813.1
PFNA	Exp18_SSA_S07	Exp18	0.015	150000	1.45238	>MQL	0.00988459	1/2MDL	0.54	<MDL	11602.1
PFNA	Exp18_SSA_S09	Exp18	0.383	29000	7.30104	>MQL	0.00988459	1/2MDL	0.54	<MDL	11602.1
PFNA	Exp18_SSA_S10	Exp18	0.951	70000	15.3535	>MQL	0.0498783	>MDL	0.54	<MDL	11602.1
PFNA	Exp18_SSA_S11	Exp18	1.64	43000	40.4805	>MQL	0.0805025	>MQL	0.54	<MDL	11602.1
PFNA	Exp18_SSA_S12	Exp18	2.48	35000	94.409	>MQL	0.154523	>MQL	0.54	<MDL	11602.1
PFNA	Exp18_SSA_S13	Exp18	3.67	22000	113.045	>MQL	0.114787	>MQL	0.54	<MDL	11602.1
PFNA	Exp18_SSA_S14	Exp18	5.38	15000	186.25	>MQL	0.134059	>MQL	0.54	<MDL	11602.1
PFNA	Exp18_SSA_S15	Exp18	9.91	19000	119.746	>MQL	0.10682	>MQL	0.54	<MDL	11602.1
PFNA	Exp19_SSA_S07	Exp19	0.015	230000	0.788627	>MQL	0.00977534	1/2MDL	0.624	<MDL	11464.4
PFNA	Exp19_SSA_S09	Exp19	0.383	110000	4.62685	>MQL	0.0267726	>MDL	0.624	<MDL	11464.4
PFNA	Exp19_SSA_S10	Exp19	0.951	80000	10.3598	>MQL	0.0452983	>MDL	0.624	<MDL	11464.4
PFNA	Exp19_SSA_S11	Exp19	1.64	72000	30.8442	>MQL	0.12074	>MQL	0.624	<MDL	11464.4
PFNA	Exp19_SSA_S12	Exp19	2.48	50000	84.8106	>MQL	0.23071	>MQL	0.624	<MDL	11464.4
PFNA	Exp19_SSA_S13	Exp19	3.67	33000	176.037	>MQL	0.315909	>MQL	0.624	<MDL	11464.4
PFNA	Exp19_SSA_S14	Exp19	5.38	20000	429.942	>MQL	0.468458	>MQL	0.624	<MDL	11464.4
PFNA	Exp19_SSA_S15	Exp19	9.91	14000	356.171	>MQL	0.268614	>MQL	0.624	<MDL	11464.4
PFDA	Exp16_SSA_S07	Exp16	0.015	420000	0.922468	>MQL	0.0152507	1/2MDL	0.457	<MDL	11633.8
PFDA	Exp16_SSA_S09	Exp16	0.383	69000	5.63026	>MQL	0.0152507	1/2MDL	0.457	<MDL	11633.8
PFDA	Exp16_SSA_S10	Exp16	0.951	32000	12.1278	>MQL	0.0152507	1/2MDL	0.457	<MDL	11633.8
PFDA	Exp16_SSA_S11	Exp16	1.64	33000	42.6817	>MQL	0.0555244	>MDL	0.457	<MDL	11633.8
PFDA	Exp16_SSA_S12	Exp16	2.48	17000	90.6435	>MQL	0.0606738	>MDL	0.457	<MDL	11633.8
PFDA	Exp16_SSA_S13	Exp16	3.67	15000	187.378	>MQL	0.106928	>MQL	0.457	<MDL	11633.8
PFDA	Exp16_SSA_S14	Exp16	5.38	8400	506.153	>MQL	0.166777	>MQL	0.457	<MDL	11633.8
PFDA	Exp16_SSA_S15	Exp16	9.91	13000	113.745	>MQL	0.0567624	>MDL	0.457	<MDL	11633.8
PFDA	Exp17_SSA_S07	Exp17	0.015	690000	0.520141	>MDL	0.015242	1/2MDL	0.503	<MDL	11813.1
PFDA	Exp17_SSA_S09	Exp17	0.383	71000	5.03356	>MQL	0.015242	1/2MDL	0.503	<MDL	11813.1
PFDA	Exp17_SSA_S10	Exp17	0.951	32000	11.0745	>MQL	0.015242	1/2MDL	0.503	<MDL	11813.1
PFDA	Exp17_SSA_S11	Exp17	1.64	48000	30.5516	>MQL	0.0626178	>MDL	0.503	<MDL	11813.1
PFDA	Exp17_SSA_S12	Exp17	2.48	29000	82.5491	>MQL	0.101171	>MDL	0.503	<MDL	11813.1
PFDA	Exp17_SSA_S13	Exp17	3.67	21000	177.253	>MQL	0.160053	>MQL	0.503	<MDL	11813.1
PFDA	Exp17_SSA_S14	Exp17	5.38	14000	373.172	>MQL	0.226568	>MQL	0.503	<MDL	11813.1
PFDA	Exp17_SSA_S15	Exp17	9.91	11000	138.473	>MQL	0.0659053	>MDL	0.503	<MDL	11813.1
PFDA	Exp18_SSA_S07	Exp18	0.015	240000	1.45238	>MQL	0.0152762	1/2MDL	0.499	<MDL	11602.1
PFDA	Exp18_SSA_S09	Exp18	0.383	49000	7.30104	>MQL	0.0152762	1/2MDL	0.499	<MDL	11602.1
PFDA	Exp18_SSA_S10	Exp18	0.951	23000	15.3535	>MQL	0.0152762	1/2MDL	0.499	<MDL	11602.1
PFDA	Exp18_SSA_S11	Exp18	1.64	8800	40.4805	>MQL	0.0152762	1/2MDL	0.499	<MDL	11602.1
PFDA	Exp18_SSA_S12	Exp18	2.48	14000	94.409	>MQL	0.0565099	>MDL	0.499	<MDL	11602.1
PFDA	Exp18_SSA_S13	Exp18	3.67	7400	113.045	>MQL	0.0361536	>MDL	0.499	<MDL	11602.1
PFDA	Exp18_SSA_S14	Exp18	5.38	5800	186.25	>MQL	0.0462958	>MDL	0.499	<MDL	11602.1
PFDA	Exp18_SSA_S15	Exp18	9.91	3000	119.746	>MQL	0.0152762	1/2MDL	0.499	<MDL	11602.1
PFDA	Exp19_SSA_S07	Exp19	0.015	450000	0.788627	>MQL	0.0151073	1/2MDL	0.492	<MDL	11464.4
PFDA	Exp19_SSA_S09	Exp19	0.383	76000	4.62685	>MQL	0.0151073	1/2MDL	0.492	<MDL	11464.4
PFDA	Exp19_SSA_S10	Exp19	0.951	34000	10.3598	>MQL	0.0151073	1/2MDL	0.492	<MDL	11464.4
PFDA	Exp19_SSA_S11	Exp19	1.64	27000	30.8442	>MQL	0.0354934	>MDL	0.492	<MDL	11464.4
PFDA	Exp19_SSA_S12	Exp19	2.48	10000	84.8106	>MQL	0.0378454	>MDL	0.492	<MDL	11464.4
PFDA	Exp19_SSA_S13	Exp19	3.67	8800	176.037	>MQL	0.066336	>MDL	0.492	<MDL	11464.4
PFDA	Exp19_SSA_S14	Exp19	5.38	6600	429.942	>MQL	0.121783	>MQL	0.492	<MDL	11464.4
PFDA	Exp19_SSA_S15	Exp19	9.91	7300	356.171	>MQL	0.110864	>MQL	0.492	<MDL	11464.4
PFUnDA	Exp16_SSA_S07	Exp16	0.015	850000	0.922468	>MQL	0.0385752	1/2MDL	0.572	<MDL	11633.8
PFUnDA	Exp16_SSA_S09	Exp16	0.383	140000	5.63026	>MQL	0.0385752	1/2MDL	0.572	<MDL	11633.8
PFUnDA	Exp16_SSA_S10	Exp16	0.951	65000	12.1278	>MQL	0.0385752	1/2MDL	0.572	<MDL	11633.8
PFUnDA	Exp16_SSA_S11	Exp16	1.64	18000	42.6817	>MQL	0.0385752	1/2MDL	0.572	<MDL	11633.8
PFUnDA	Exp16_SSA_S12	Exp16	2.48	8700	90.6435	>MQL	0.0385752	1/2MDL	0.572	<MDL	11633.8
PFUnDA	Exp16_SSA_S13	Exp16	3.67	4200	187.378	>MQL	0.0385752	1/2MDL	0.572	<MDL	11633.8
PFUnDA	Exp16_SSA_S14	Exp16	5.38	3800	506.153	>MQL	0.0936511	>MDL	0.572	<MDL	11633.8
PFUnDA	Exp16_SSA_S15	Exp16	9.91	6900	113.745	>MQL	0.0385752	1/2MDL	0.572	<MDL	11633.8
PFUnDA	Exp17_SSA_S07	Exp17	0.015	1400000	0.520141	>MDL	0.0385533	1/2MDL	0.631	<MDL	11813.1
PFUnDA	Exp17_SSA_S09	Exp17	0.383	140000	5.03356	>MQL	0.0385533	1/2MDL	0.631	<MDL	11813.1
PFUnDA	Exp17_SSA_S10	Exp17	0.951	65000	11.0745	>MQL	0.0385533	1/2MDL	0.631	<MDL	11813.1
PFUnDA	Exp17_SSA_S11	Exp17	1.64	24000	30.5516	>MQL	0.0385533	1/2MDL	0.631	<MDL	11813.1
PFUnDA	Exp17_SSA_S12	Exp17	2.48	8700	82.5491	>MQL	0.0385533	1/2MDL	0.631	<MDL	11813.1
PFUnDA	Exp17_SSA_S13	Exp17	3.67	4100	177.253	>MQL	0.0385533	1/2MDL	0.631	<MDL	11813.1
PFUnDA	Exp17_SSA_S14	Exp17	5.38	4800	373.172	>MQL	0.0949428	>MDL	0.631	<MDL	11813.1
PFUnDA	Exp17_SSA_S15	Exp17	9.91	5200	138.473	>MQL	0.0385533	1/2MDL	0.631	<MDL	11813.1
PFUnDA	Exp18_SSA_S07	Exp18	0.015	490000	1.45238	>MQL	0.0386398	1/2MDL	0.625	<MDL	11602.1
PFUnDA	Exp18_SSA_S09	Exp18	0.383	98000	7.30104	>MQL	0.0386398	1/2MDL	0.625	<MDL	11602.1
PFUnDA	Exp18_SSA_S10	Exp18	0.951	47000	15.3535	>MQL	0.0386398	1/2MDL	0.625	<MDL	11602.1
PFUnDA	Exp18_SSA_S11	Exp18	1.64	18000	40.4805	>MQL	0.0386398	1/2MDL	0.625	<MDL	11602.1
PFUnDA	Exp18_SSA_S12	Exp18	2.48	7600	94.409	>MQL	0.0386398	1/2MDL	0.625	<MDL	11602.1
PFUnDA	Exp18_SSA_S13	Exp18	3.67	6300	113.045	>MQL	0.0386398	1/2MDL	0.625	<MDL	11602.1
PFUnDA	Exp18_SSA_S14	Exp18	5.38	3900	186.25	>MQL	0.0386398	1/2MDL	0.625	<MDL	11602.1
PFUnDA	Exp18_SSA_S15	Exp18	9.91	6000	119.746	>MQL	0.0386398	1/2MDL	0.625	<MDL	11602.1
PFUnDA	Exp19_SSA_S07	Exp19	0.015	900000	0.788627	>MQL	0.0382127	1/2MDL	0.616	<MDL	11464.4
PFUnDA	Exp19_SSA_S09	Exp19	0.383	150000	4.62685	>MQL	0.0382127	1/2MDL	0.616	<MDL	11464.4
PFUnDA	Exp19_SSA_S10	Exp19	0.951	69000	10.3598	>MQL	0.0382127	1/2MDL	0.616	<MDL	11464.4
PFUnDA	Exp19_SSA_S11	Exp19	1.64	23000	30.8442	>MQL	0.0382127	1/2MDL	0.616	<MDL	11464.4
PFUnDA	Exp19_SSA_S12	Exp19	2.48	8400	84.8106	>MQL	0.0382127	1/2MDL	0.616	<MDL	11464.4
PFUnDA	Exp19_SSA_S13	Exp19	3.67	4000	176.037	>MQL	0.0382127	1/2MDL	0.616	<MDL	11464.4
PFUnDA	Exp19_SSA_S14	Exp19	5.38	1700	429.942	>MQL	0.0382127	1/2MDL	0.616	<MDL	11464.4
PFUnDA	Exp19_SSA_S15	Exp19	9.91	2000	356.171	>MQL	0.0382127	1/2MDL	0.616	<MDL	11464.4
PFDoDA	Exp16_SSA_S07	Exp16	0.015	1500000	0.922468	>MQL	0.0744592	1/2MDL	0.607	<MDL	11633.8
PFDoDA	Exp16_SSA_S09	Exp16	0.383	250000	5.63026	>MQL	0.0744592	1/2MDL	0.607	<MDL	11633.8
PFDoDA	Exp16_SSA_S10	Exp16	0.951	120000	12.1278	>MQL	0.0744592	1/2MDL	0.607	<MDL	11633.8
PFDoDA	Exp16_SSA_S11	Exp16	1.64	33000	42.6817	>MQL	0.0744592	1/2MDL	0.607	<MDL	11633.8
PFDoDA	Exp16_SSA_S12	Exp16	2.48	16000	90.6435	>MQL	0.0744592	1/2MDL	0.607	<MDL	11633.8
PFDoDA	Exp16_SSA_S13	Exp16	3.67	7600	187.378	>MQL	0.0744592	1/2MDL	0.607	<MDL	11633.8
PFDoDA	Exp16_SSA_S14	Exp16	5.38	2800	506.153	>MQL	0.0744592	1/2MDL	0.607	<MDL	11633.8
PFDoDA	Exp16_SSA_S15	Exp16	9.91	13000	113.745	>MQL	0.0744592	1/2MDL	0.607	<MDL	11633.8
PFDoDA	Exp17_SSA_S07	Exp17	0.015	2500000	0.520141	>MDL	0.0744169	1/2MDL	0.669	<MDL	11813.1
PFDoDA	Exp17_SSA_S09	Exp17	0.383	260000	5.03356	>MQL	0.0744169	1/2MDL	0.669	<MDL	11813.1
PFDoDA	Exp17_SSA_S10	Exp17	0.951	120000	11.0745	>MQL	0.0744169	1/2MDL	0.669	<MDL	11813.1
PFDoDA	Exp17_SSA_S11	Exp17	1.64	43000	30.5516	>MQL	0.0744169	1/2MDL	0.669	<MDL	11813.1
PFDoDA	Exp17_SSA_S12	Exp17	2.48	16000	82.5491	>MQL	0.0744169	1/2MDL	0.669	<MDL	11813.1
PFDoDA	Exp17_SSA_S13	Exp17	3.67	7400	177.253	>MQL	0.0744169	1/2MDL	0.669	<MDL	11813.1
PFDoDA	Exp17_SSA_S14	Exp17	5.38	3500	373.172	>MQL	0.0744169	1/2MDL	0.669	<MDL	11813.1
PFDoDA	Exp17_SSA_S15	Exp17	9.91	9500	138.473	>MQL	0.0744169	1/2MDL	0.669	<MDL	11813.1
PFDoDA	Exp18_SSA_S07	Exp18	0.015	900000	1.45238	>MQL	0.0745838	1/2MDL	0.663	<MDL	11602.1
PFDoDA	Exp18_SSA_S09	Exp18	0.383	180000	7.30104	>MQL	0.0745838	1/2MDL	0.663	<MDL	11602.1
PFDoDA	Exp18_SSA_S10	Exp18	0.951	85000	15.3535	>MQL	0.0745838	1/2MDL	0.663	<MDL	11602.1
PFDoDA	Exp18_SSA_S11	Exp18	1.64	32000	40.4805	>MQL	0.0745838	1/2MDL	0.663	<MDL	11602.1
PFDoDA	Exp18_SSA_S12	Exp18	2.48	14000	94.409	>MQL	0.0745838	1/2MDL	0.663	<MDL	11602.1
PFDoDA	Exp18_SSA_S13	Exp18	3.67	12000	113.045	>MQL	0.0745838	1/2MDL	0.663	<MDL	11602.1
PFDoDA	Exp18_SSA_S14	Exp18	5.38	7000	186.25	>MQL	0.0745838	1/2MDL	0.663	<MDL	11602.1
PFDoDA	Exp18_SSA_S15	Exp18	9.91	11000	119.746	>MQL	0.0745838	1/2MDL	0.663	<MDL	11602.1
PFDoDA	Exp19_SSA_S07	Exp19	0.015	1600000	0.788627	>MQL	0.0737593	1/2MDL	0.654	<MDL	11464.4
PFDoDA	Exp19_SSA_S09	Exp19	0.383	280000	4.62685	>MQL	0.0737593	1/2MDL	0.654	<MDL	11464.4
PFDoDA	Exp19_SSA_S10	Exp19	0.951	120000	10.3598	>MQL	0.0737593	1/2MDL	0.654	<MDL	11464.4
PFDoDA	Exp19_SSA_S11	Exp19	1.64	42000	30.8442	>MQL	0.0737593	1/2MDL	0.654	<MDL	11464.4
PFDoDA	Exp19_SSA_S12	Exp19	2.48	15000	84.8106	>MQL	0.0737593	1/2MDL	0.654	<MDL	11464.4
PFDoDA	Exp19_SSA_S13	Exp19	3.67	7300	176.037	>MQL	0.0737593	1/2MDL	0.654	<MDL	11464.4
PFDoDA	Exp19_SSA_S14	Exp19	5.38	3000	429.942	>MQL	0.0737593	1/2MDL	0.654	<MDL	11464.4
PFDoDA	Exp19_SSA_S15	Exp19	9.91	3600	356.171	>MQL	0.0737593	1/2MDL	0.654	<MDL	11464.4
PFHxA	Exp16_SSA_S07	Exp16	0.015	200000	0.922468	>MQL	0.0941953	1/2MDL	6.072	>MQL	11633.8
PFHxA	Exp16_SSA_S09	Exp16	0.383	32000	5.63026	>MQL	0.0941953	1/2MDL	6.072	>MQL	11633.8
PFHxA	Exp16_SSA_S10	Exp16	0.951	15000	12.1278	>MQL	0.0941953	1/2MDL	6.072	>MQL	11633.8
PFHxA	Exp16_SSA_S11	Exp16	1.64	22000	42.6817	>MQL	0.488793	>MDL	6.072	>MQL	11633.8
PFHxA	Exp16_SSA_S12	Exp16	2.48	2000	90.6435	>MQL	0.0941953	1/2MDL	6.072	>MQL	11633.8
PFHxA	Exp16_SSA_S13	Exp16	3.67	2100	187.378	>MQL	0.206081	>MDL	6.072	>MQL	11633.8
PFHxA	Exp16_SSA_S14	Exp16	5.38	1000	506.153	>MQL	0.266797	>MDL	6.072	>MQL	11633.8
PFHxA	Exp16_SSA_S15	Exp16	9.91	1600	113.745	>MQL	0.0941953	1/2MDL	6.072	>MQL	11633.8
PFHxA	Exp17_SSA_S07	Exp17	0.015	390000	0.520141	>MDL	0.0941419	1/2MDL	5.538	>MQL	11813.1
PFHxA	Exp17_SSA_S09	Exp17	0.383	40000	5.03356	>MQL	0.0941419	1/2MDL	5.538	>MQL	11813.1
PFHxA	Exp17_SSA_S10	Exp17	0.951	18000	11.0745	>MQL	0.0941419	1/2MDL	5.538	>MQL	11813.1
PFHxA	Exp17_SSA_S11	Exp17	1.64	6600	30.5516	>MQL	0.0941419	1/2MDL	5.538	>MQL	11813.1
PFHxA	Exp17_SSA_S12	Exp17	2.48	2400	82.5491	>MQL	0.0941419	1/2MDL	5.538	>MQL	11813.1
PFHxA	Exp17_SSA_S13	Exp17	3.67	3600	177.253	>MQL	0.294996	>MDL	5.538	>MQL	11813.1
PFHxA	Exp17_SSA_S14	Exp17	5.38	2100	373.172	>MQL	0.359897	>MDL	5.538	>MQL	11813.1
PFHxA	Exp17_SSA_S15	Exp17	9.91	1500	138.473	>MQL	0.0941419	1/2MDL	5.538	>MQL	11813.1
PFHxA	Exp18_SSA_S07	Exp18	0.015	2300000	1.45238	>MQL	0.0943529	1/2MDL	0.334	<MDL	11602.1
PFHxA	Exp18_SSA_S09	Exp18	0.383	450000	7.30104	>MQL	0.0943529	1/2MDL	0.334	<MDL	11602.1
PFHxA	Exp18_SSA_S10	Exp18	0.951	210000	15.3535	>MQL	0.0943529	1/2MDL	0.334	<MDL	11602.1
PFHxA	Exp18_SSA_S11	Exp18	1.64	81000	40.4805	>MQL	0.0943529	1/2MDL	0.334	<MDL	11602.1
PFHxA	Exp18_SSA_S12	Exp18	2.48	35000	94.409	>MQL	0.0943529	1/2MDL	0.334	<MDL	11602.1
PFHxA	Exp18_SSA_S13	Exp18	3.67	29000	113.045	>MQL	0.0943529	1/2MDL	0.334	<MDL	11602.1
PFHxA	Exp18_SSA_S14	Exp18	5.38	18000	186.25	>MQL	0.0943529	1/2MDL	0.334	<MDL	11602.1
PFHxA	Exp18_SSA_S15	Exp18	9.91	27000	119.746	>MQL	0.0943529	1/2MDL	0.334	<MDL	11602.1
PFHxA	Exp19_SSA_S07	Exp19	0.015	4100000	0.788627	>MQL	0.09331	1/2MDL	0.33	<MDL	11464.4
PFHxA	Exp19_SSA_S09	Exp19	0.383	700000	4.62685	>MQL	0.09331	1/2MDL	0.33	<MDL	11464.4
PFHxA	Exp19_SSA_S10	Exp19	0.951	310000	10.3598	>MQL	0.09331	1/2MDL	0.33	<MDL	11464.4
PFHxA	Exp19_SSA_S11	Exp19	1.64	110000	30.8442	>MQL	0.09331	1/2MDL	0.33	<MDL	11464.4
PFHxA	Exp19_SSA_S12	Exp19	2.48	38000	84.8106	>MQL	0.09331	1/2MDL	0.33	<MDL	11464.4
PFHxA	Exp19_SSA_S13	Exp19	3.67	18000	176.037	>MQL	0.09331	1/2MDL	0.33	<MDL	11464.4
PFHxA	Exp19_SSA_S14	Exp19	5.38	23000	429.942	>MQL	0.288947	>MDL	0.33	<MDL	11464.4
PFHxA	Exp19_SSA_S15	Exp19	9.91	9100	356.171	>MQL	0.09331	1/2MDL	0.33	<MDL	11464.4
PFOA_l	Exp16_SSA_S07	Exp16	0.015	130000	0.922468	>MQL	0.0466491	1/2MDL	4.603	>MQL	11633.8
PFOA_l	Exp16_SSA_S09	Exp16	0.383	21000	5.63026	>MQL	0.0466491	1/2MDL	4.603	>MQL	11633.8
PFOA_l	Exp16_SSA_S10	Exp16	0.951	32000	12.1278	>MQL	0.155401	>MDL	4.603	>MQL	11633.8
PFOA_l	Exp16_SSA_S11	Exp16	1.64	18000	42.6817	>MQL	0.301054	>MDL	4.603	>MQL	11633.8
PFOA_l	Exp16_SSA_S12	Exp16	2.48	14000	90.6435	>MQL	0.492471	>MQL	4.603	>MQL	11633.8
PFOA_l	Exp16_SSA_S13	Exp16	3.67	11000	187.378	>MQL	0.849349	>MQL	4.603	>MQL	11633.8
PFOA_l	Exp16_SSA_S14	Exp16	5.38	8400	506.153	>MQL	1.67588	>MQL	4.603	>MQL	11633.8
PFOA_l	Exp16_SSA_S15	Exp16	9.91	5800	113.745	>MQL	0.262629	>MDL	4.603	>MQL	11633.8
PFOA_l	Exp17_SSA_S07	Exp17	0.015	390000	0.520141	>MDL	0.0466226	1/2MDL	2.715	>MDL	11813.1
PFOA_l	Exp17_SSA_S09	Exp17	0.383	40000	5.03356	>MQL	0.0466226	1/2MDL	2.715	>MDL	11813.1
PFOA_l	Exp17_SSA_S10	Exp17	0.951	55000	11.0745	>MQL	0.13942	>MDL	2.715	>MDL	11813.1
PFOA_l	Exp17_SSA_S11	Exp17	1.64	21000	30.5516	>MQL	0.148087	>MDL	2.715	>MDL	11813.1
PFOA_l	Exp17_SSA_S12	Exp17	2.48	22000	82.5491	>MQL	0.418635	>MQL	2.715	>MDL	11813.1
PFOA_l	Exp17_SSA_S13	Exp17	3.67	17000	177.253	>MQL	0.685807	>MQL	2.715	>MDL	11813.1
PFOA_l	Exp17_SSA_S14	Exp17	5.38	12000	373.172	>MQL	1.02334	>MQL	2.715	>MDL	11813.1
PFOA_l	Exp17_SSA_S15	Exp17	9.91	10000	138.473	>MQL	0.329108	>MQL	2.715	>MDL	11813.1
PFOA_l	Exp18_SSA_S07	Exp18	0.015	390000	1.45238	>MQL	0.0467272	1/2MDL	0.953	<MDL	11602.1
PFOA_l	Exp18_SSA_S09	Exp18	0.383	78000	7.30104	>MQL	0.0467272	1/2MDL	0.953	<MDL	11602.1
PFOA_l	Exp18_SSA_S10	Exp18	0.951	37000	15.3535	>MQL	0.0467272	1/2MDL	0.953	<MDL	11602.1
PFOA_l	Exp18_SSA_S11	Exp18	1.64	32000	40.4805	>MQL	0.106796	>MDL	0.953	<MDL	11602.1
PFOA_l	Exp18_SSA_S12	Exp18	2.48	33000	94.409	>MQL	0.256221	>MDL	0.953	<MDL	11602.1
PFOA_l	Exp18_SSA_S13	Exp18	3.67	27000	113.045	>MQL	0.246761	>MDL	0.953	<MDL	11602.1
PFOA_l	Exp18_SSA_S14	Exp18	5.38	17000	186.25	>MQL	0.255412	>MDL	0.953	<MDL	11602.1
PFOA_l	Exp18_SSA_S15	Exp18	9.91	16000	119.746	>MQL	0.157039	>MDL	0.953	<MDL	11602.1
PFOA_l	Exp19_SSA_S07	Exp19	0.015	300000	0.788627	>MQL	0.0462107	1/2MDL	2.224	>MDL	11464.4
PFOA_l	Exp19_SSA_S09	Exp19	0.383	51000	4.62685	>MQL	0.0462107	1/2MDL	2.224	>MDL	11464.4
PFOA_l	Exp19_SSA_S10	Exp19	0.951	23000	10.3598	>MQL	0.0462107	1/2MDL	2.224	>MDL	11464.4
PFOA_l	Exp19_SSA_S11	Exp19	1.64	30000	30.8442	>MQL	0.178509	>MDL	2.224	>MDL	11464.4
PFOA_l	Exp19_SSA_S12	Exp19	2.48	25000	84.8106	>MQL	0.406938	>MQL	2.224	>MDL	11464.4
PFOA_l	Exp19_SSA_S13	Exp19	3.67	18000	176.037	>MQL	0.608879	>MQL	2.224	>MDL	11464.4
PFOA_l	Exp19_SSA_S14	Exp19	5.38	12000	429.942	>MQL	0.994596	>MQL	2.224	>MDL	11464.4
PFOA_l	Exp19_SSA_S15	Exp19	9.91	7100	356.171	>MQL	0.493838	>MQL	2.224	>MDL	11464.4
PFBS	Exp16_SSA_S07	Exp16	0.015	11000000	0.922468	>MQL	0.102269	1/2MDL	0.113	<MDL	11633.8
PFBS	Exp16_SSA_S09	Exp16	0.383	1900000	5.63026	>MQL	0.102269	1/2MDL	0.113	<MDL	11633.8
PFBS	Exp16_SSA_S10	Exp16	0.951	870000	12.1278	>MQL	0.102269	1/2MDL	0.113	<MDL	11633.8
PFBS	Exp16_SSA_S11	Exp16	1.64	250000	42.6817	>MQL	0.102269	1/2MDL	0.113	<MDL	11633.8
PFBS	Exp16_SSA_S12	Exp16	2.48	120000	90.6435	>MQL	0.102269	1/2MDL	0.113	<MDL	11633.8
PFBS	Exp16_SSA_S13	Exp16	3.67	56000	187.378	>MQL	0.102269	1/2MDL	0.113	<MDL	11633.8
PFBS	Exp16_SSA_S14	Exp16	5.38	21000	506.153	>MQL	0.102269	1/2MDL	0.113	<MDL	11633.8
PFBS	Exp16_SSA_S15	Exp16	9.91	93000	113.745	>MQL	0.102269	1/2MDL	0.113	<MDL	11633.8
PFBS	Exp17_SSA_S07	Exp17	0.015	19000000	0.520141	>MDL	0.102211	1/2MDL	0.124	<MDL	11813.1
PFBS	Exp17_SSA_S09	Exp17	0.383	1900000	5.03356	>MQL	0.102211	1/2MDL	0.124	<MDL	11813.1
PFBS	Exp17_SSA_S10	Exp17	0.951	880000	11.0745	>MQL	0.102211	1/2MDL	0.124	<MDL	11813.1
PFBS	Exp17_SSA_S11	Exp17	1.64	320000	30.5516	>MQL	0.102211	1/2MDL	0.124	<MDL	11813.1
PFBS	Exp17_SSA_S12	Exp17	2.48	120000	82.5491	>MQL	0.102211	1/2MDL	0.124	<MDL	11813.1
PFBS	Exp17_SSA_S13	Exp17	3.67	55000	177.253	>MQL	0.102211	1/2MDL	0.124	<MDL	11813.1
PFBS	Exp17_SSA_S14	Exp17	5.38	26000	373.172	>MQL	0.102211	1/2MDL	0.124	<MDL	11813.1
PFBS	Exp17_SSA_S15	Exp17	9.91	70000	138.473	>MQL	0.102211	1/2MDL	0.124	<MDL	11813.1
PFBS	Exp18_SSA_S07	Exp18	0.015	6700000	1.45238	>MQL	0.10244	1/2MDL	0.123	<MDL	11602.1
PFBS	Exp18_SSA_S09	Exp18	0.383	1300000	7.30104	>MQL	0.10244	1/2MDL	0.123	<MDL	11602.1
PFBS	Exp18_SSA_S10	Exp18	0.951	630000	15.3535	>MQL	0.10244	1/2MDL	0.123	<MDL	11602.1
PFBS	Exp18_SSA_S11	Exp18	1.64	240000	40.4805	>MQL	0.10244	1/2MDL	0.123	<MDL	11602.1
PFBS	Exp18_SSA_S12	Exp18	2.48	100000	94.409	>MQL	0.10244	1/2MDL	0.123	<MDL	11602.1
PFBS	Exp18_SSA_S13	Exp18	3.67	85000	113.045	>MQL	0.10244	1/2MDL	0.123	<MDL	11602.1
PFBS	Exp18_SSA_S14	Exp18	5.38	52000	186.25	>MQL	0.10244	1/2MDL	0.123	<MDL	11602.1
PFBS	Exp18_SSA_S15	Exp18	9.91	81000	119.746	>MQL	0.10244	1/2MDL	0.123	<MDL	11602.1
PFBS	Exp19_SSA_S07	Exp19	0.015	900000	0.788627	>MQL	0.101308	1/2MDL	1.628	>MQL	11464.4
PFBS	Exp19_SSA_S09	Exp19	0.383	150000	4.62685	>MQL	0.101308	1/2MDL	1.628	>MQL	11464.4
PFBS	Exp19_SSA_S10	Exp19	0.951	69000	10.3598	>MQL	0.101308	1/2MDL	1.628	>MQL	11464.4
PFBS	Exp19_SSA_S11	Exp19	1.64	23000	30.8442	>MQL	0.101308	1/2MDL	1.628	>MQL	11464.4
PFBS	Exp19_SSA_S12	Exp19	2.48	8400	84.8106	>MQL	0.101308	1/2MDL	1.628	>MQL	11464.4
PFBS	Exp19_SSA_S13	Exp19	3.67	4100	176.037	>MQL	0.101308	1/2MDL	1.628	>MQL	11464.4
PFBS	Exp19_SSA_S14	Exp19	5.38	1700	429.942	>MQL	0.101308	1/2MDL	1.628	>MQL	11464.4
PFBS	Exp19_SSA_S15	Exp19	9.91	2000	356.171	>MQL	0.101308	1/2MDL	1.628	>MQL	11464.4
PFHxS	Exp16_SSA_S07	Exp16	0.015	350000	0.922468	>MQL	0.0287071	1/2MDL	1.037	>MDL	11633.8
PFHxS	Exp16_SSA_S09	Exp16	0.383	57000	5.63026	>MQL	0.0287071	1/2MDL	1.037	>MDL	11633.8
PFHxS	Exp16_SSA_S10	Exp16	0.951	27000	12.1278	>MQL	0.0287071	1/2MDL	1.037	>MDL	11633.8
PFHxS	Exp16_SSA_S11	Exp16	1.64	19000	42.6817	>MQL	0.0733767	>MDL	1.037	>MDL	11633.8
PFHxS	Exp16_SSA_S12	Exp16	2.48	12000	90.6435	>MQL	0.094901	>MDL	1.037	>MDL	11633.8
PFHxS	Exp16_SSA_S13	Exp16	3.67	9100	187.378	>MQL	0.151484	>MDL	1.037	>MDL	11633.8
PFHxS	Exp16_SSA_S14	Exp16	5.38	5000	506.153	>MQL	0.227594	>MQL	1.037	>MDL	11633.8
PFHxS	Exp16_SSA_S15	Exp16	9.91	5900	113.745	>MQL	0.0596869	>MDL	1.037	>MDL	11633.8
PFHxS	Exp17_SSA_S07	Exp17	0.015	630000	0.520141	>MDL	0.0286909	1/2MDL	1.041	>MDL	11813.1
PFHxS	Exp17_SSA_S09	Exp17	0.383	65000	5.03356	>MQL	0.0286909	1/2MDL	1.041	>MDL	11813.1
PFHxS	Exp17_SSA_S10	Exp17	0.951	29000	11.0745	>MQL	0.0286909	1/2MDL	1.041	>MDL	11813.1
PFHxS	Exp17_SSA_S11	Exp17	1.64	11000	30.5516	>MQL	0.0286909	1/2MDL	1.041	>MDL	11813.1
PFHxS	Exp17_SSA_S12	Exp17	2.48	19000	82.5491	>MQL	0.137417	>MDL	1.041	>MDL	11813.1
PFHxS	Exp17_SSA_S13	Exp17	3.67	7700	177.253	>MQL	0.120185	>MDL	1.041	>MDL	11813.1
PFHxS	Exp17_SSA_S14	Exp17	5.38	5000	373.172	>MQL	0.163478	>MDL	1.041	>MDL	11813.1
PFHxS	Exp17_SSA_S15	Exp17	9.91	2400	138.473	>MQL	0.0286909	1/2MDL	1.041	>MDL	11813.1
PFHxS	Exp18_SSA_S07	Exp18	0.015	380000	1.45238	>MQL	0.0287552	1/2MDL	0.604	>MDL	11602.1
PFHxS	Exp18_SSA_S09	Exp18	0.383	76000	7.30104	>MQL	0.0287552	1/2MDL	0.604	>MDL	11602.1
PFHxS	Exp18_SSA_S10	Exp18	0.951	36000	15.3535	>MQL	0.0287552	1/2MDL	0.604	>MDL	11602.1
PFHxS	Exp18_SSA_S11	Exp18	1.64	14000	40.4805	>MQL	0.0287552	1/2MDL	0.604	>MDL	11602.1
PFHxS	Exp18_SSA_S12	Exp18	2.48	5900	94.409	>MQL	0.0287552	1/2MDL	0.604	>MDL	11602.1
PFHxS	Exp18_SSA_S13	Exp18	3.67	11000	113.045	>MQL	0.0672632	>MDL	0.604	>MDL	11602.1
PFHxS	Exp18_SSA_S14	Exp18	5.38	3000	186.25	>MQL	0.0287552	1/2MDL	0.604	>MDL	11602.1
PFHxS	Exp18_SSA_S15	Exp18	9.91	4600	119.746	>MQL	0.0287552	1/2MDL	0.604	>MDL	11602.1
PFHxS	Exp19_SSA_S07	Exp19	0.015	340000	0.788627	>MQL	0.0284373	1/2MDL	1.212	>MDL	11464.4
PFHxS	Exp19_SSA_S09	Exp19	0.383	58000	4.62685	>MQL	0.0284373	1/2MDL	1.212	>MDL	11464.4
PFHxS	Exp19_SSA_S10	Exp19	0.951	26000	10.3598	>MQL	0.0284373	1/2MDL	1.212	>MDL	11464.4
PFHxS	Exp19_SSA_S11	Exp19	1.64	8700	30.8442	>MQL	0.0284373	1/2MDL	1.212	>MDL	11464.4
PFHxS	Exp19_SSA_S12	Exp19	2.48	9200	84.8106	>MQL	0.0825157	>MDL	1.212	>MDL	11464.4
PFHxS	Exp19_SSA_S13	Exp19	3.67	7900	176.037	>MQL	0.1466	>MDL	1.212	>MDL	11464.4
PFHxS	Exp19_SSA_S14	Exp19	5.38	5500	429.942	>MQL	0.24872	>MQL	1.212	>MDL	11464.4
PFHxS	Exp19_SSA_S15	Exp19	9.91	2500	356.171	>MQL	0.0928242	>MDL	1.212	>MDL	11464.4
PFOS_l	Exp16_SSA_S07	Exp16	0.015	420000	0.922468	>MQL	0.0538259	1/2MDL	1.611	>MQL	11633.8
PFOS_l	Exp16_SSA_S09	Exp16	0.383	69000	5.63026	>MQL	0.0538259	1/2MDL	1.611	>MQL	11633.8
PFOS_l	Exp16_SSA_S10	Exp16	0.951	32000	12.1278	>MQL	0.0538259	1/2MDL	1.611	>MQL	11633.8
PFOS_l	Exp16_SSA_S11	Exp16	1.64	41000	42.6817	>MQL	0.241427	>MDL	1.611	>MQL	11633.8
PFOS_l	Exp16_SSA_S12	Exp16	2.48	34000	90.6435	>MQL	0.422791	>MQL	1.611	>MQL	11633.8
PFOS_l	Exp16_SSA_S13	Exp16	3.67	22000	187.378	>MQL	0.562642	>MQL	1.611	>MQL	11633.8
PFOS_l	Exp16_SSA_S14	Exp16	5.38	14000	506.153	>MQL	0.954028	>MQL	1.611	>MQL	11633.8
PFOS_l	Exp16_SSA_S15	Exp16	9.91	9000	113.745	>MQL	0.141813	>MDL	1.611	>MQL	11633.8
PFOS_l	Exp17_SSA_S07	Exp17	0.015	610000	0.520141	>MDL	0.0537954	1/2MDL	1.995	>MQL	11813.1
PFOS_l	Exp17_SSA_S09	Exp17	0.383	63000	5.03356	>MQL	0.0537954	1/2MDL	1.995	>MQL	11813.1
PFOS_l	Exp17_SSA_S10	Exp17	0.951	29000	11.0745	>MQL	0.0537954	1/2MDL	1.995	>MQL	11813.1
PFOS_l	Exp17_SSA_S11	Exp17	1.64	38000	30.5516	>MQL	0.194972	>MDL	1.995	>MQL	11813.1
PFOS_l	Exp17_SSA_S12	Exp17	2.48	30000	82.5491	>MQL	0.42322	>MQL	1.995	>MQL	11813.1
PFOS_l	Exp17_SSA_S13	Exp17	3.67	18000	177.253	>MQL	0.534278	>MQL	1.995	>MQL	11813.1
PFOS_l	Exp17_SSA_S14	Exp17	5.38	11000	373.172	>MQL	0.686626	>MQL	1.995	>MQL	11813.1
PFOS_l	Exp17_SSA_S15	Exp17	9.91	8300	138.473	>MQL	0.193436	>MDL	1.995	>MQL	11813.1
PFOS_l	Exp18_SSA_S07	Exp18	0.015	310000	1.45238	>MQL	0.053916	1/2MDL	1.379	>MQL	11602.1
PFOS_l	Exp18_SSA_S09	Exp18	0.383	62000	7.30104	>MQL	0.053916	1/2MDL	1.379	>MQL	11602.1
PFOS_l	Exp18_SSA_S10	Exp18	0.951	30000	15.3535	>MQL	0.053916	1/2MDL	1.379	>MQL	11602.1
PFOS_l	Exp18_SSA_S11	Exp18	1.64	40000	40.4805	>MQL	0.192372	>MDL	1.379	>MQL	11602.1
PFOS_l	Exp18_SSA_S12	Exp18	2.48	25000	94.409	>MQL	0.285006	>MDL	1.379	>MQL	11602.1
PFOS_l	Exp18_SSA_S13	Exp18	3.67	15000	113.045	>MQL	0.198501	>MDL	1.379	>MQL	11602.1
PFOS_l	Exp18_SSA_S14	Exp18	5.38	9900	186.25	>MQL	0.219917	>MDL	1.379	>MQL	11602.1
PFOS_l	Exp18_SSA_S15	Exp18	9.91	3800	119.746	>MQL	0.053916	1/2MDL	1.379	>MQL	11602.1
PFOS_l	Exp19_SSA_S07	Exp19	0.015	330000	0.788627	>MQL	0.05332	1/2MDL	2.354	>MQL	11464.4
PFOS_l	Exp19_SSA_S09	Exp19	0.383	56000	4.62685	>MQL	0.05332	1/2MDL	2.354	>MQL	11464.4
PFOS_l	Exp19_SSA_S10	Exp19	0.951	54000	10.3598	>MQL	0.114579	>MDL	2.354	>MQL	11464.4
PFOS_l	Exp19_SSA_S11	Exp19	1.64	46000	30.8442	>MQL	0.292508	>MDL	2.354	>MQL	11464.4
PFOS_l	Exp19_SSA_S12	Exp19	2.48	33000	84.8106	>MQL	0.579387	>MQL	2.354	>MQL	11464.4
PFOS_l	Exp19_SSA_S13	Exp19	3.67	22000	176.037	>MQL	0.804475	>MQL	2.354	>MQL	11464.4
PFOS_l	Exp19_SSA_S14	Exp19	5.38	12000	429.942	>MQL	1.07154	>MQL	2.354	>MQL	11464.4
PFOS_l	Exp19_SSA_S15	Exp19	9.91	7100	356.171	>MQL	0.520551	>MQL	2.354	>MQL	11464.4
PFOS_br	Exp16_SSA_S07	Exp16	0.015	190000	0.922468	>MQL	0.00986808	1/2MDL	0.664	>MDL	11633.8
PFOS_br	Exp16_SSA_S09	Exp16	0.383	31000	5.63026	>MQL	0.00986808	1/2MDL	0.664	>MDL	11633.8
PFOS_br	Exp16_SSA_S10	Exp16	0.951	45000	12.1278	>MQL	0.0310815	>MDL	0.664	>MDL	11633.8
PFOS_br	Exp16_SSA_S11	Exp16	1.64	31000	42.6817	>MQL	0.0762892	>MQL	0.664	>MDL	11633.8
PFOS_br	Exp16_SSA_S12	Exp16	2.48	30000	90.6435	>MQL	0.154965	>MQL	0.664	>MDL	11633.8
PFOS_br	Exp16_SSA_S13	Exp16	3.67	19000	187.378	>MQL	0.203402	>MQL	0.664	>MDL	11633.8
PFOS_br	Exp16_SSA_S14	Exp16	5.38	12000	506.153	>MQL	0.358594	>MQL	0.664	>MDL	11633.8
PFOS_br	Exp16_SSA_S15	Exp16	9.91	8200	113.745	>MQL	0.0533534	>MDL	0.664	>MDL	11633.8
PFOS_br	Exp17_SSA_S07	Exp17	0.015	310000	0.520141	>MDL	0.00986248	1/2MDL	0.716	>MDL	11813.1
PFOS_br	Exp17_SSA_S09	Exp17	0.383	32000	5.03356	>MQL	0.00986248	1/2MDL	0.716	>MDL	11813.1
PFOS_br	Exp17_SSA_S10	Exp17	0.951	45000	11.0745	>MQL	0.0304183	>MDL	0.716	>MDL	11813.1
PFOS_br	Exp17_SSA_S11	Exp17	1.64	56000	30.5516	>MQL	0.103018	>MQL	0.716	>MDL	11813.1
PFOS_br	Exp17_SSA_S12	Exp17	2.48	31000	82.5491	>MQL	0.154315	>MQL	0.716	>MDL	11813.1
PFOS_br	Exp17_SSA_S13	Exp17	3.67	17000	177.253	>MQL	0.18337	>MQL	0.716	>MDL	11813.1
PFOS_br	Exp17_SSA_S14	Exp17	5.38	12000	373.172	>MQL	0.279586	>MQL	0.716	>MDL	11813.1
PFOS_br	Exp17_SSA_S15	Exp17	9.91	6300	138.473	>MQL	0.0525401	>MDL	0.716	>MDL	11813.1
PFOS_br	Exp18_SSA_S07	Exp18	0.015	160000	1.45238	>MQL	0.00988459	1/2MDL	0.499	>MDL	11602.1
PFOS_br	Exp18_SSA_S09	Exp18	0.383	31000	7.30104	>MQL	0.00988459	1/2MDL	0.499	>MDL	11602.1
PFOS_br	Exp18_SSA_S10	Exp18	0.951	15000	15.3535	>MQL	0.00988459	1/2MDL	0.499	>MDL	11602.1
PFOS_br	Exp18_SSA_S11	Exp18	1.64	37000	40.4805	>MQL	0.0650646	>MDL	0.499	>MDL	11602.1
PFOS_br	Exp18_SSA_S12	Exp18	2.48	25000	94.409	>MQL	0.103417	>MQL	0.499	>MDL	11602.1
PFOS_br	Exp18_SSA_S13	Exp18	3.67	17000	113.045	>MQL	0.082114	>MQL	0.499	>MDL	11602.1
PFOS_br	Exp18_SSA_S14	Exp18	5.38	10000	186.25	>MQL	0.0799394	>MQL	0.499	>MDL	11602.1
PFOS_br	Exp18_SSA_S15	Exp18	9.91	4500	119.746	>MQL	0.0230461	>MDL	0.499	>MDL	11602.1
PFOS_br	Exp19_SSA_S07	Exp19	0.015	120000	0.788627	>MQL	0.00977534	1/2MDL	1.189	>MDL	11464.4
PFOS_br	Exp19_SSA_S09	Exp19	0.383	20000	4.62685	>MQL	0.00977534	1/2MDL	1.189	>MDL	11464.4
PFOS_br	Exp19_SSA_S10	Exp19	0.951	62000	10.3598	>MQL	0.0664486	>MQL	1.189	>MDL	11464.4
PFOS_br	Exp19_SSA_S11	Exp19	1.64	49000	30.8442	>MQL	0.15743	>MQL	1.189	>MDL	11464.4
PFOS_br	Exp19_SSA_S12	Exp19	2.48	29000	84.8106	>MQL	0.255379	>MQL	1.189	>MDL	11464.4
PFOS_br	Exp19_SSA_S13	Exp19	3.67	21000	176.037	>MQL	0.384123	>MQL	1.189	>MDL	11464.4
PFOS_br	Exp19_SSA_S14	Exp19	5.38	11000	429.942	>MQL	0.475763	>MQL	1.189	>MDL	11464.4
PFOS_br	Exp19_SSA_S15	Exp19	9.91	7200	356.171	>MQL	0.265842	>MQL	1.189	>MDL	11464.4
