# Supplementary material for: Constraining global transport of perfluoroalkyl acids on sea spray aerosol using field measurements
Source: Sci Adv. 2024 Apr 5;10(14):eadl1026. doi: 10.1126/sciadv.adl1026 (PMC10997204; doi:10.1126/sciadv.adl1026)
Supplement: Supplementary file 2 — Data S1 and S2 [file sciadv.adl1026_data_s1_and_s2.zip › adl1026_Data_S2.xlsx]

## Sheet: Sheet1
Compound	Name	Experiment	cutoff size d50 (µm)	Enrichment Factor	Na+ concentration in SSA (µg m-3)	Detection of Na+ in SSA	PFAA concentration in SSA (pg m-3)	Detection of PFAA in SSA	PFAA concentration in water (pg L-1)	Na+ concentration in water (mg L-1)
PFDA	EE01_S02	NaCl_37psu_80rpm_24h	0.015	NA	NA	<MDL	NA	<MDL	3103	14781.5
PFDA	EE01_S03	NaCl_37psu_80rpm_24h	0.0306	NA	NA	<MDL	NA	<MDL	3103	14781.5
PFDA	EE01_S04	NaCl_37psu_80rpm_24h	0.0548	NA	NA	<MDL	NA	<MDL	3103	14781.5
PFDA	EE01_S05	NaCl_37psu_80rpm_24h	0.0944	NA	NA	<MDL	3.76157	>MQL	3103	14781.5
PFDA	EE01_S06	NaCl_37psu_80rpm_24h	0.154	52197.1	0.679977	>MDL	7.45081	>MQL	3103	14781.5
PFDA	EE01_S07	NaCl_37psu_80rpm_24h	0.256	24637.3	2.73438	>MQL	14.1421	>MQL	3103	14781.5
PFDA	EE01_S08	NaCl_37psu_80rpm_24h	0.383	51478.3	5.74002	>MQL	62.0298	>MQL	3103	14781.5
PFDA	EE01_S09	NaCl_37psu_80rpm_24h	0.605	78902.9	11.9358	>MQL	197.7	>MQL	3103	14781.5
PFDA	EE01_S10	NaCl_37psu_80rpm_24h	0.951	71804.9	33.4201	>MQL	503.762	>MQL	3103	14781.5
PFDA	EE01_S11	NaCl_37psu_80rpm_24h	1.64	39759.5	107.205	>MQL	894.784	>MQL	3103	14781.5
PFDA	EE01_S12	NaCl_37psu_80rpm_24h	2.48	21994.5	282.118	>MQL	1302.59	>MQL	3103	14781.5
PFDA	EE01_S13	NaCl_37psu_80rpm_24h	3.67	16524.1	447.627	>MQL	1552.73	>MQL	3103	14781.5
PFDA	EE01_S14	NaCl_37psu_80rpm_24h	5.38	7834.58	761.791	>MQL	1252.89	>MQL	3103	14781.5
PFDA	EE01_S15	NaCl_37psu_80rpm_24h	9.91	5339.98	478.299	>MQL	536.169	>MQL	3103	14781.5
PFDA	EE02_S02	NaCl_37psu_80rpm_24h	0.015	NA	NA	<MDL	NA	<MDL	1073	14181.8
PFDA	EE02_S03	NaCl_37psu_80rpm_24h	0.0306	NA	NA	<MDL	NA	<MDL	1073	14181.8
PFDA	EE02_S04	NaCl_37psu_80rpm_24h	0.0548	NA	NA	<MDL	NA	<MDL	1073	14181.8
PFDA	EE02_S05	NaCl_37psu_80rpm_24h	0.0944	NA	NA	<MDL	1.80845	>MQL	1073	14181.8
PFDA	EE02_S06	NaCl_37psu_80rpm_24h	0.154	70490.5	0.651042	>MDL	3.47222	>MQL	1073	14181.8
PFDA	EE02_S07	NaCl_37psu_80rpm_24h	0.256	71867.2	1.15741	>MDL	6.2934	>MQL	1073	14181.8
PFDA	EE02_S08	NaCl_37psu_80rpm_24h	0.383	56632.7	5.96788	>MQL	25.5715	>MQL	1073	14181.8
PFDA	EE02_S09	NaCl_37psu_80rpm_24h	0.605	119682	11.14	>MQL	100.875	>MQL	1073	14181.8
PFDA	EE02_S10	NaCl_37psu_80rpm_24h	0.951	88915.3	37.5434	>MQL	252.568	>MQL	1073	14181.8
PFDA	EE02_S11	NaCl_37psu_80rpm_24h	1.64	52867.8	103.009	>MQL	412.037	>MQL	1073	14181.8
PFDA	EE02_S12	NaCl_37psu_80rpm_24h	2.48	27420.9	257.668	>MQL	534.578	>MQL	1073	14181.8
PFDA	EE02_S13	NaCl_37psu_80rpm_24h	3.67	15982.8	482.567	>MQL	583.55	>MQL	1073	14181.8
PFDA	EE02_S14	NaCl_37psu_80rpm_24h	5.38	9509.54	725.043	>MQL	521.665	>MQL	1073	14181.8
PFDA	EE02_S15	NaCl_37psu_80rpm_24h	9.91	9880.31	508.898	>MQL	380.425	>MQL	1073	14181.8
PFDA	EE03_S02	NaCl_37psu_80rpm_24h	0.015	NA	NA	<MDL	NA	<MDL	325	13874.6
PFDA	EE03_S03	NaCl_37psu_80rpm_24h	0.0306	NA	1.01273	>MDL	NA	<MDL	325	13874.6
PFDA	EE03_S04	NaCl_37psu_80rpm_24h	0.0548	NA	NA	<MDL	NA	<MDL	325	13874.6
PFDA	EE03_S05	NaCl_37psu_80rpm_24h	0.0944	97579.5	0.506366	>MDL	1.15741	>MDL	325	13874.6
PFDA	EE03_S06	NaCl_37psu_80rpm_24h	0.154	125405	0.578704	>MDL	1.69994	>MQL	325	13874.6
PFDA	EE03_S07	NaCl_37psu_80rpm_24h	0.256	98426.5	1.30208	>MQL	3.00203	>MQL	325	13874.6
PFDA	EE03_S08	NaCl_37psu_80rpm_24h	0.383	52177.9	6.1849	>MQL	7.55932	>MQL	325	13874.6
PFDA	EE03_S09	NaCl_37psu_80rpm_24h	0.605	134986	12.7315	>MQL	40.2561	>MQL	325	13874.6
PFDA	EE03_S10	NaCl_37psu_80rpm_24h	0.951	132388	33.9988	>MQL	105.433	>MQL	325	13874.6
PFDA	EE03_S11	NaCl_37psu_80rpm_24h	1.64	82135.7	88.4693	>MQL	170.211	>MQL	325	13874.6
PFDA	EE03_S12	NaCl_37psu_80rpm_24h	2.48	39416.6	262.659	>MQL	242.513	>MQL	325	13874.6
PFDA	EE03_S13	NaCl_37psu_80rpm_24h	3.67	19786.6	290.22	>MQL	134.512	>MQL	325	13874.6
PFDA	EE03_S14	NaCl_37psu_80rpm_24h	5.38	16685.4	360.171	>MQL	140.77	>MQL	325	13874.6
PFDA	EE03_S15	NaCl_37psu_80rpm_24h	9.91	10512.3	442.564	>MQL	108.977	>MQL	325	13874.6
PFDA	EE09_S02	Seasalt_37psu_80rpm_24h	0.015	NA	NA	<MDL	NA	<MDL	2235	13199.4
PFDA	EE09_S03	Seasalt_37psu_80rpm_24h	0.0306	NA	NA	<MDL	NA	<MDL	2235	13199.4
PFDA	EE09_S04	Seasalt_37psu_80rpm_24h	0.0548	NA	NA	<MDL	NA	<MDL	2235	13199.4
PFDA	EE09_S05	Seasalt_37psu_80rpm_24h	0.0944	NA	NA	<MDL	0.434028	>MDL	2235	13199.4
PFDA	EE09_S06	Seasalt_37psu_80rpm_24h	0.154	NA	NA	<MDL	3.1467	>MQL	2235	13199.4
PFDA	EE09_S07	Seasalt_37psu_80rpm_24h	0.256	64963.5	0.578704	>MDL	6.36574	>MQL	2235	13199.4
PFDA	EE09_S08	Seasalt_37psu_80rpm_24h	0.383	63146.3	2.82118	>MQL	30.1649	>MQL	2235	13199.4
PFDA	EE09_S09	Seasalt_37psu_80rpm_24h	0.605	131273	4.91898	>MQL	109.339	>MQL	2235	13199.4
PFDA	EE09_S10	Seasalt_37psu_80rpm_24h	0.951	112871	15.191	>MQL	290.328	>MQL	2235	13199.4
PFDA	EE09_S11	Seasalt_37psu_80rpm_24h	1.64	77418.6	46.8027	>MQL	613.534	>MQL	2235	13199.4
PFDA	EE09_S12	Seasalt_37psu_80rpm_24h	2.48	30673	126.953	>MQL	659.361	>MQL	2235	13199.4
PFDA	EE09_S13	Seasalt_37psu_80rpm_24h	3.67	17577	210.069	>MQL	625.217	>MQL	2235	13199.4
PFDA	EE09_S14	Seasalt_37psu_80rpm_24h	5.38	7910.3	465.567	>MQL	623.589	>MQL	2235	13199.4
PFDA	EE09_S15	Seasalt_37psu_80rpm_24h	9.91	6862.19	194.083	>MQL	225.514	>MQL	2235	13199.4
PFDA	EE10_S02	Seasalt_37psu_80rpm_24h	0.015	NA	NA	<MDL	NA	<MDL	1225	13593.8
PFDA	EE10_S03	Seasalt_37psu_80rpm_24h	0.0306	NA	NA	<MDL	NA	<MDL	1225	13593.8
PFDA	EE10_S04	Seasalt_37psu_80rpm_24h	0.0548	NA	NA	<MDL	NA	<MDL	1225	13593.8
PFDA	EE10_S05	Seasalt_37psu_80rpm_24h	0.0944	NA	NA	<MDL	0.470197	>MDL	1225	13593.8
PFDA	EE10_S06	Seasalt_37psu_80rpm_24h	0.154	NA	NA	<MDL	1.69994	>MQL	1225	13593.8
PFDA	EE10_S07	Seasalt_37psu_80rpm_24h	0.256	82533.9	0.578704	>MDL	4.30411	>MQL	1225	13593.8
PFDA	EE10_S08	Seasalt_37psu_80rpm_24h	0.383	74288.2	2.60417	>MQL	17.4334	>MQL	1225	13593.8
PFDA	EE10_S09	Seasalt_37psu_80rpm_24h	0.605	111052	4.91898	>MQL	49.226	>MQL	1225	13593.8
PFDA	EE10_S10	Seasalt_37psu_80rpm_24h	0.951	105637	14.9016	>MQL	141.855	>MQL	1225	13593.8
PFDA	EE10_S11	Seasalt_37psu_80rpm_24h	1.64	60164.9	47.5984	>MQL	258.066	>MQL	1225	13593.8
PFDA	EE10_S12	Seasalt_37psu_80rpm_24h	2.48	31452	127.459	>MQL	361.256	>MQL	1225	13593.8
PFDA	EE10_S13	Seasalt_37psu_80rpm_24h	3.67	17667.7	261.502	>MQL	416.341	>MQL	1225	13593.8
PFDA	EE10_S14	Seasalt_37psu_80rpm_24h	5.38	9159.69	511.936	>MQL	422.562	>MQL	1225	13593.8
PFDA	EE10_S15	Seasalt_37psu_80rpm_24h	9.91	7150.37	563.513	>MQL	363.1	>MQL	1225	13593.8
PFDA	EE11_S02	Seasalt_37psu_80rpm_24h	0.015	NA	NA	<MDL	NA	<MDL	639	13932.6
PFDA	EE11_S03	Seasalt_37psu_80rpm_24h	0.0306	NA	NA	<MDL	NA	<MDL	639	13932.6
PFDA	EE11_S04	Seasalt_37psu_80rpm_24h	0.0548	NA	NA	<MDL	NA	<MDL	639	13932.6
PFDA	EE11_S05	Seasalt_37psu_80rpm_24h	0.0944	NA	NA	<MDL	NA	<MDL	639	13932.6
PFDA	EE11_S06	Seasalt_37psu_80rpm_24h	0.154	NA	NA	<MDL	0.868056	>MDL	639	13932.6
PFDA	EE11_S07	Seasalt_37psu_80rpm_24h	0.256	NA	NA	<MDL	1.84462	>MQL	639	13932.6
PFDA	EE11_S08	Seasalt_37psu_80rpm_24h	0.383	57174.5	3.25521	>MQL	8.53588	>MQL	639	13932.6
PFDA	EE11_S09	Seasalt_37psu_80rpm_24h	0.605	120395	4.99132	>MQL	27.5608	>MQL	639	13932.6
PFDA	EE11_S10	Seasalt_37psu_80rpm_24h	0.951	90738.2	16.5654	>MQL	68.9381	>MQL	639	13932.6
PFDA	EE11_S11	Seasalt_37psu_80rpm_24h	1.64	52684.6	49.6962	>MQL	120.081	>MQL	639	13932.6
PFDA	EE11_S12	Seasalt_37psu_80rpm_24h	2.48	31106.6	143.012	>MQL	204.029	>MQL	639	13932.6
PFDA	EE11_S13	Seasalt_37psu_80rpm_24h	3.67	16618.2	271.918	>MQL	207.248	>MQL	639	13932.6
PFDA	EE11_S14	Seasalt_37psu_80rpm_24h	5.38	9862.34	581.091	>MQL	262.84	>MQL	639	13932.6
PFDA	EE11_S15	Seasalt_37psu_80rpm_24h	9.91	6487.75	670.501	>MQL	199.508	>MQL	639	13932.6
PFDA	EE18_S02	Seasalt_37psu_1ppmNOM_80rpm_24h	0.015	NA	0.72338	>MDL	NA	<MDL	844	12600.2
PFDA	EE18_S03	Seasalt_37psu_1ppmNOM_80rpm_24h	0.0306	NA	NA	<MDL	NA	<MDL	844	12600.2
PFDA	EE18_S04	Seasalt_37psu_1ppmNOM_80rpm_24h	0.0548	NA	NA	<MDL	NA	<MDL	844	12600.2
PFDA	EE18_S05	Seasalt_37psu_1ppmNOM_80rpm_24h	0.0944	NA	NA	<MDL	1.33825	>MQL	844	12600.2
PFDA	EE18_S06	Seasalt_37psu_1ppmNOM_80rpm_24h	0.154	69047.3	1.15741	>MDL	5.35301	>MQL	844	12600.2
PFDA	EE18_S07	Seasalt_37psu_1ppmNOM_80rpm_24h	0.256	282587	0.506366	>MDL	9.58478	>MQL	844	12600.2
PFDA	EE18_S08	Seasalt_37psu_1ppmNOM_80rpm_24h	0.383	228009	3.58073	>MQL	54.6875	>MQL	844	12600.2
PFDA	EE18_S09	Seasalt_37psu_1ppmNOM_80rpm_24h	0.605	417838	6.07639	>MQL	170.067	>MQL	844	12600.2
PFDA	EE18_S10	Seasalt_37psu_1ppmNOM_80rpm_24h	0.951	393043	17.7951	>MQL	468.497	>MQL	844	12600.2
PFDA	EE18_S11	Seasalt_37psu_1ppmNOM_80rpm_24h	1.64	298525	46.2963	>MQL	925.745	>MQL	844	12600.2
PFDA	EE18_S12	Seasalt_37psu_1ppmNOM_80rpm_24h	2.48	120387	129.702	>MQL	1045.9	>MQL	844	12600.2
PFDA	EE18_S13	Seasalt_37psu_1ppmNOM_80rpm_24h	3.67	70306	250.217	>MQL	1178.35	>MQL	844	12600.2
PFDA	EE18_S14	Seasalt_37psu_1ppmNOM_80rpm_24h	5.38	35710	393.374	>MQL	940.936	>MQL	844	12600.2
PFDA	EE18_S15	Seasalt_37psu_1ppmNOM_80rpm_24h	9.91	28003.6	153.139	>MQL	287.254	>MQL	844	12600.2
PFDA	EE19_S02	Seasalt_37psu_1ppmNOM_80rpm_24h	0.015	NA	NA	<MDL	NA	<MDL	412	12473.4
PFDA	EE19_S03	Seasalt_37psu_1ppmNOM_80rpm_24h	0.0306	NA	NA	<MDL	NA	<MDL	412	12473.4
PFDA	EE19_S04	Seasalt_37psu_1ppmNOM_80rpm_24h	0.0548	NA	NA	<MDL	NA	<MDL	412	12473.4
PFDA	EE19_S05	Seasalt_37psu_1ppmNOM_80rpm_24h	0.0944	NA	NA	<MDL	0.470197	>MDL	412	12473.4
PFDA	EE19_S06	Seasalt_37psu_1ppmNOM_80rpm_24h	0.154	104450	0.72338	>MDL	2.49566	>MQL	412	12473.4
PFDA	EE19_S07	Seasalt_37psu_1ppmNOM_80rpm_24h	0.256	324378	0.506366	>MDL	5.42535	>MQL	412	12473.4
PFDA	EE19_S08	Seasalt_37psu_1ppmNOM_80rpm_24h	0.383	219894	4.12326	>MQL	29.9479	>MQL	412	12473.4
PFDA	EE19_S09	Seasalt_37psu_1ppmNOM_80rpm_24h	0.605	270187	8.60822	>MQL	76.8229	>MQL	412	12473.4
PFDA	EE19_S10	Seasalt_37psu_1ppmNOM_80rpm_24h	0.951	355542	17.0718	>MQL	200.485	>MQL	412	12473.4
PFDA	EE19_S11	Seasalt_37psu_1ppmNOM_80rpm_24h	1.64	328727	32.3351	>MQL	351.092	>MQL	412	12473.4
PFDA	EE19_S12	Seasalt_37psu_1ppmNOM_80rpm_24h	2.48	104927	124.638	>MQL	431.966	>MQL	412	12473.4
PFDA	EE19_S13	Seasalt_37psu_1ppmNOM_80rpm_24h	3.67	71967.4	210.72	>MQL	500.904	>MQL	412	12473.4
PFDA	EE19_S14	Seasalt_37psu_1ppmNOM_80rpm_24h	5.38	35802.1	412.109	>MQL	487.341	>MQL	412	12473.4
PFDA	EE19_S15	Seasalt_37psu_1ppmNOM_80rpm_24h	9.91	28074.4	159.216	>MQL	147.642	>MQL	412	12473.4
PFDA	EE20_S02	Seasalt_37psu_1ppmNOM_80rpm_24h	0.015	NA	0.578704	>MDL	NA	<MDL	236	12498.7
PFDA	EE20_S03	Seasalt_37psu_1ppmNOM_80rpm_24h	0.0306	NA	1.15741	>MDL	NA	<MDL	236	12498.7
PFDA	EE20_S04	Seasalt_37psu_1ppmNOM_80rpm_24h	0.0548	NA	NA	<MDL	NA	<MDL	236	12498.7
PFDA	EE20_S05	Seasalt_37psu_1ppmNOM_80rpm_24h	0.0944	NA	NA	<MDL	0.36169	>MDL	236	12498.7
PFDA	EE20_S06	Seasalt_37psu_1ppmNOM_80rpm_24h	0.154	117690	0.651042	>MDL	1.44676	>MQL	236	12498.7
PFDA	EE20_S07	Seasalt_37psu_1ppmNOM_80rpm_24h	0.256	314821	0.651042	>MDL	3.87008	>MQL	236	12498.7
PFDA	EE20_S08	Seasalt_37psu_1ppmNOM_80rpm_24h	0.383	205117	4.55729	>MQL	17.6505	>MQL	236	12498.7
PFDA	EE20_S09	Seasalt_37psu_1ppmNOM_80rpm_24h	0.605	368594	6.2934	>MQL	43.8006	>MQL	236	12498.7
PFDA	EE20_S10	Seasalt_37psu_1ppmNOM_80rpm_24h	0.951	350167	16.4931	>MQL	109.049	>MQL	236	12498.7
PFDA	EE20_S11	Seasalt_37psu_1ppmNOM_80rpm_24h	1.64	230413	44.5602	>MQL	193.866	>MQL	236	12498.7
PFDA	EE20_S12	Seasalt_37psu_1ppmNOM_80rpm_24h	2.48	99323.3	129.485	>MQL	242.839	>MQL	236	12498.7
PFDA	EE20_S13	Seasalt_37psu_1ppmNOM_80rpm_24h	3.67	69969.3	218.822	>MQL	289.099	>MQL	236	12498.7
PFDA	EE20_S14	Seasalt_37psu_1ppmNOM_80rpm_24h	5.38	30962.2	330.802	>MQL	193.396	>MQL	236	12498.7
PFDA	EE20_S15	Seasalt_37psu_1ppmNOM_80rpm_24h	9.91	23766.4	168.692	>MQL	75.7017	>MQL	236	12498.7
PFDA	EE21_S02	Seasalt_37psu_2ppmNOM_80rpm_24h	0.015	NA	0.651042	>MDL	NA	<MDL	340	12322.1
PFDA	EE21_S03	Seasalt_37psu_2ppmNOM_80rpm_24h	0.0306	NA	NA	<MDL	NA	<MDL	340	12322.1
PFDA	EE21_S04	Seasalt_37psu_2ppmNOM_80rpm_24h	0.0548	NA	NA	<MDL	NA	<MDL	340	12322.1
PFDA	EE21_S05	Seasalt_37psu_2ppmNOM_80rpm_24h	0.0944	NA	NA	<MDL	0.542535	>MDL	340	12322.1
PFDA	EE21_S06	Seasalt_37psu_2ppmNOM_80rpm_24h	0.154	110738	0.651042	>MDL	1.98929	>MQL	340	12322.1
PFDA	EE21_S07	Seasalt_37psu_2ppmNOM_80rpm_24h	0.256	255704	0.651042	>MDL	4.59346	>MQL	340	12322.1
PFDA	EE21_S08	Seasalt_37psu_2ppmNOM_80rpm_24h	0.383	146888	4.77431	>MQL	19.3504	>MQL	340	12322.1
PFDA	EE21_S09	Seasalt_37psu_2ppmNOM_80rpm_24h	0.605	259413	6.87211	>MQL	49.1898	>MQL	340	12322.1
PFDA	EE21_S10	Seasalt_37psu_2ppmNOM_80rpm_24h	0.951	267757	15.842	>MQL	117.043	>MQL	340	12322.1
PFDA	EE21_S11	Seasalt_37psu_2ppmNOM_80rpm_24h	1.64	182936	42.4624	>MQL	214.337	>MQL	340	12322.1
PFDA	EE21_S12	Seasalt_37psu_2ppmNOM_80rpm_24h	2.48	48648.8	155.093	>MQL	208.189	>MQL	340	12322.1
PFDA	EE21_S13	Seasalt_37psu_2ppmNOM_80rpm_24h	3.67	60228	215.422	>MQL	358.001	>MQL	340	12322.1
PFDA	EE21_S14	Seasalt_37psu_2ppmNOM_80rpm_24h	5.38	37498.6	339.916	>MQL	351.707	>MQL	340	12322.1
PFDA	EE21_S15	Seasalt_37psu_2ppmNOM_80rpm_24h	9.91	20475.4	248.843	>MQL	140.589	>MQL	340	12322.1
PFDA	EE22_S02	Seasalt_37psu_2ppmNOM_80rpm_24h	0.015	NA	NA	<MDL	NA	<MDL	254	12209.3
PFDA	EE22_S03	Seasalt_37psu_2ppmNOM_80rpm_24h	0.0306	NA	NA	<MDL	NA	<MDL	254	12209.3
PFDA	EE22_S04	Seasalt_37psu_2ppmNOM_80rpm_24h	0.0548	NA	NA	<MDL	NA	<MDL	254	12209.3
PFDA	EE22_S05	Seasalt_37psu_2ppmNOM_80rpm_24h	0.0944	NA	NA	<MDL	NA	<MDL	254	12209.3
PFDA	EE22_S06	Seasalt_37psu_2ppmNOM_80rpm_24h	0.154	96136.2	0.651042	>MDL	1.30208	>MQL	254	12209.3
PFDA	EE22_S07	Seasalt_37psu_2ppmNOM_80rpm_24h	0.256	183260	0.578704	>MDL	2.20631	>MQL	254	12209.3
PFDA	EE22_S08	Seasalt_37psu_2ppmNOM_80rpm_24h	0.383	175805	3.90625	>MQL	14.2867	>MQL	254	12209.3
PFDA	EE22_S09	Seasalt_37psu_2ppmNOM_80rpm_24h	0.605	275742	5.35301	>MQL	30.7075	>MQL	254	12209.3
PFDA	EE22_S10	Seasalt_37psu_2ppmNOM_80rpm_24h	0.951	405908	11.0677	>MQL	93.4606	>MQL	254	12209.3
PFDA	EE22_S11	Seasalt_37psu_2ppmNOM_80rpm_24h	1.64	161601	34.5775	>MQL	116.247	>MQL	254	12209.3
PFDA	EE22_S12	Seasalt_37psu_2ppmNOM_80rpm_24h	2.48	68246.9	105.975	>MQL	150.463	>MQL	254	12209.3
PFDA	EE22_S13	Seasalt_37psu_2ppmNOM_80rpm_24h	3.67	32085.1	160.663	>MQL	107.241	>MQL	254	12209.3
PFDA	EE22_S14	Seasalt_37psu_2ppmNOM_80rpm_24h	5.38	41214.6	167.679	>MQL	143.772	>MQL	254	12209.3
PFDA	EE22_S15	Seasalt_37psu_2ppmNOM_80rpm_24h	9.91	35672.3	50.4919	>MQL	37.4711	>MQL	254	12209.3
PFDA	EE23_S02	Seasalt_37psu_2ppmNOM_80rpm_24h	0.015	NA	NA	<MDL	NA	<MDL	178	11824.7
PFDA	EE23_S03	Seasalt_37psu_2ppmNOM_80rpm_24h	0.0306	NA	NA	<MDL	NA	<MDL	178	11824.7
PFDA	EE23_S04	Seasalt_37psu_2ppmNOM_80rpm_24h	0.0548	NA	0.72338	>MDL	NA	<MDL	178	11824.7
PFDA	EE23_S05	Seasalt_37psu_2ppmNOM_80rpm_24h	0.0944	NA	NA	<MDL	NA	<MDL	178	11824.7
PFDA	EE23_S06	Seasalt_37psu_2ppmNOM_80rpm_24h	0.154	NA	NA	<MDL	1.30208	>MQL	178	11824.7
PFDA	EE23_S07	Seasalt_37psu_2ppmNOM_80rpm_24h	0.256	123635	1.30208	>MQL	2.42332	>MQL	178	11824.7
PFDA	EE23_S08	Seasalt_37psu_2ppmNOM_80rpm_24h	0.383	192583	3.58073	>MQL	10.3805	>MQL	178	11824.7
PFDA	EE23_S09	Seasalt_37psu_2ppmNOM_80rpm_24h	0.605	42167.1	40.7986	>MQL	25.897	>MQL	178	11824.7
PFDA	EE23_S10	Seasalt_37psu_2ppmNOM_80rpm_24h	0.951	301053	15.9144	>MQL	72.1209	>MQL	178	11824.7
PFDA	EE23_S11	Seasalt_37psu_2ppmNOM_80rpm_24h	1.64	171594	40.9433	>MQL	105.758	>MQL	178	11824.7
PFDA	EE23_S12	Seasalt_37psu_2ppmNOM_80rpm_24h	2.48	107215	119.358	>MQL	192.636	>MQL	178	11824.7
PFDA	EE23_S13	Seasalt_37psu_2ppmNOM_80rpm_24h	3.67	64407.5	134.187	>MQL	130.1	>MQL	178	11824.7
PFDA	EE23_S14	Seasalt_37psu_2ppmNOM_80rpm_24h	5.38	44322.8	180.411	>MQL	120.37	>MQL	178	11824.7
PFDA	EE23_S15	Seasalt_37psu_2ppmNOM_80rpm_24h	9.91	29732.8	46.224	>MQL	20.6887	>MQL	178	11824.7
PFDoDA	EE01_S02	NaCl_37psu_80rpm_24h	0.015	NA	NA	<MDL	NA	<MDL	3494	14781.5
PFDoDA	EE01_S03	NaCl_37psu_80rpm_24h	0.0306	NA	NA	<MDL	NA	<MDL	3494	14781.5
PFDoDA	EE01_S04	NaCl_37psu_80rpm_24h	0.0548	NA	NA	<MDL	NA	<MDL	3494	14781.5
PFDoDA	EE01_S05	NaCl_37psu_80rpm_24h	0.0944	NA	NA	<MDL	2.6765	>MQL	3494	14781.5
PFDoDA	EE01_S06	NaCl_37psu_80rpm_24h	0.154	23853.1	0.679977	>MDL	3.83391	>MQL	3494	14781.5
PFDoDA	EE01_S07	NaCl_37psu_80rpm_24h	0.256	12590.9	2.73438	>MQL	8.13802	>MQL	3494	14781.5
PFDoDA	EE01_S08	NaCl_37psu_80rpm_24h	0.383	20259.7	5.74002	>MQL	27.4884	>MQL	3494	14781.5
PFDoDA	EE01_S09	NaCl_37psu_80rpm_24h	0.605	39613.3	11.9358	>MQL	111.762	>MQL	3494	14781.5
PFDoDA	EE01_S10	NaCl_37psu_80rpm_24h	0.951	34174	33.4201	>MQL	269.965	>MQL	3494	14781.5
PFDoDA	EE01_S11	NaCl_37psu_80rpm_24h	1.64	20808.7	107.205	>MQL	527.308	>MQL	3494	14781.5
PFDoDA	EE01_S12	NaCl_37psu_80rpm_24h	2.48	13838.2	282.118	>MQL	922.815	>MQL	3494	14781.5
PFDoDA	EE01_S13	NaCl_37psu_80rpm_24h	3.67	8170.19	447.627	>MQL	864.475	>MQL	3494	14781.5
PFDoDA	EE01_S14	NaCl_37psu_80rpm_24h	5.38	4524	761.791	>MQL	814.634	>MQL	3494	14781.5
PFDoDA	EE01_S15	NaCl_37psu_80rpm_24h	9.91	2964	478.299	>MQL	335.106	>MQL	3494	14781.5
PFDoDA	EE02_S02	NaCl_37psu_80rpm_24h	0.015	NA	NA	<MDL	NA	<MDL	1074	14181.8
PFDoDA	EE02_S03	NaCl_37psu_80rpm_24h	0.0306	NA	NA	<MDL	NA	<MDL	1074	14181.8
PFDoDA	EE02_S04	NaCl_37psu_80rpm_24h	0.0548	NA	NA	<MDL	NA	<MDL	1074	14181.8
PFDoDA	EE02_S05	NaCl_37psu_80rpm_24h	0.0944	NA	NA	<MDL	0.651042	>MDL	1074	14181.8
PFDoDA	EE02_S06	NaCl_37psu_80rpm_24h	0.154	19807	0.651042	>MDL	0.976563	>MQL	1074	14181.8
PFDoDA	EE02_S07	NaCl_37psu_80rpm_24h	0.256	23933.4	1.15741	>MDL	2.0978	>MQL	1074	14181.8
PFDoDA	EE02_S08	NaCl_37psu_80rpm_24h	0.383	23528.3	5.96788	>MQL	10.6337	>MQL	1074	14181.8
PFDoDA	EE02_S09	NaCl_37psu_80rpm_24h	0.605	40943	11.14	>MQL	34.5414	>MQL	1074	14181.8
PFDoDA	EE02_S10	NaCl_37psu_80rpm_24h	0.951	27834.1	37.5434	>MQL	79.1377	>MQL	1074	14181.8
PFDoDA	EE02_S11	NaCl_37psu_80rpm_24h	1.64	19297	103.009	>MQL	150.535	>MQL	1074	14181.8
PFDoDA	EE02_S12	NaCl_37psu_80rpm_24h	2.48	12554.1	257.668	>MQL	244.973	>MQL	1074	14181.8
PFDoDA	EE02_S13	NaCl_37psu_80rpm_24h	3.67	6063.93	482.567	>MQL	221.607	>MQL	1074	14181.8
PFDoDA	EE02_S14	NaCl_37psu_80rpm_24h	5.38	3599.89	725.043	>MQL	197.663	>MQL	1074	14181.8
PFDoDA	EE02_S15	NaCl_37psu_80rpm_24h	9.91	4764.75	508.898	>MQL	183.63	>MQL	1074	14181.8
PFDoDA	EE03_S02	NaCl_37psu_80rpm_24h	0.015	NA	NA	<MDL	NA	<MDL	266	13874.6
PFDoDA	EE03_S03	NaCl_37psu_80rpm_24h	0.0306	NA	1.01273	>MDL	NA	<MDL	266	13874.6
PFDoDA	EE03_S04	NaCl_37psu_80rpm_24h	0.0548	NA	NA	<MDL	NA	<MDL	266	13874.6
PFDoDA	EE03_S05	NaCl_37psu_80rpm_24h	0.0944	37257.2	0.506366	>MDL	0.36169	>MDL	266	13874.6
PFDoDA	EE03_S06	NaCl_37psu_80rpm_24h	0.154	61940.1	0.578704	>MDL	0.687211	>MDL	266	13874.6
PFDoDA	EE03_S07	NaCl_37psu_80rpm_24h	0.256	70995.7	1.30208	>MQL	1.77228	>MQL	266	13874.6
PFDoDA	EE03_S08	NaCl_37psu_80rpm_24h	0.383	29587.9	6.1849	>MQL	3.50839	>MQL	266	13874.6
PFDoDA	EE03_S09	NaCl_37psu_80rpm_24h	0.605	89946.5	12.7315	>MQL	21.9546	>MQL	266	13874.6
PFDoDA	EE03_S10	NaCl_37psu_80rpm_24h	0.951	90836.2	33.9988	>MQL	59.2086	>MQL	266	13874.6
PFDoDA	EE03_S11	NaCl_37psu_80rpm_24h	1.64	58856	88.4693	>MQL	99.8264	>MQL	266	13874.6
PFDoDA	EE03_S12	NaCl_37psu_80rpm_24h	2.48	27918.8	262.659	>MQL	140.589	>MQL	266	13874.6
PFDoDA	EE03_S13	NaCl_37psu_80rpm_24h	3.67	15172.2	290.22	>MQL	84.4184	>MQL	266	13874.6
PFDoDA	EE03_S14	NaCl_37psu_80rpm_24h	5.38	10282.2	360.171	>MQL	70.9997	>MQL	266	13874.6
PFDoDA	EE03_S15	NaCl_37psu_80rpm_24h	9.91	7515.38	442.564	>MQL	63.7659	>MQL	266	13874.6
PFDoDA	EE09_S02	Seasalt_37psu_80rpm_24h	0.015	NA	NA	<MDL	NA	<MDL	1282	13199.4
PFDoDA	EE09_S03	Seasalt_37psu_80rpm_24h	0.0306	NA	NA	<MDL	NA	<MDL	1282	13199.4
PFDoDA	EE09_S04	Seasalt_37psu_80rpm_24h	0.0548	NA	NA	<MDL	NA	<MDL	1282	13199.4
PFDoDA	EE09_S05	Seasalt_37psu_80rpm_24h	0.0944	NA	NA	<MDL	NA	<MDL	1282	13199.4
PFDoDA	EE09_S06	Seasalt_37psu_80rpm_24h	0.154	NA	NA	<MDL	1.22975	>MQL	1282	13199.4
PFDoDA	EE09_S07	Seasalt_37psu_80rpm_24h	0.256	42470.8	0.578704	>MDL	2.38715	>MQL	1282	13199.4
PFDoDA	EE09_S08	Seasalt_37psu_80rpm_24h	0.383	41315.8	2.82118	>MQL	11.3209	>MQL	1282	13199.4
PFDoDA	EE09_S09	Seasalt_37psu_80rpm_24h	0.605	73358.6	4.91898	>MQL	35.0477	>MQL	1282	13199.4
PFDoDA	EE09_S10	Seasalt_37psu_80rpm_24h	0.951	63393.6	15.191	>MQL	93.533	>MQL	1282	13199.4
PFDoDA	EE09_S11	Seasalt_37psu_80rpm_24h	1.64	38749	46.8027	>MQL	176.143	>MQL	1282	13199.4
PFDoDA	EE09_S12	Seasalt_37psu_80rpm_24h	2.48	18559.1	126.953	>MQL	228.841	>MQL	1282	13199.4
PFDoDA	EE09_S13	Seasalt_37psu_80rpm_24h	3.67	12150.2	210.069	>MQL	247.902	>MQL	1282	13199.4
PFDoDA	EE09_S14	Seasalt_37psu_80rpm_24h	5.38	6273.39	465.567	>MQL	283.673	>MQL	1282	13199.4
PFDoDA	EE09_S15	Seasalt_37psu_80rpm_24h	9.91	5209.37	194.083	>MQL	98.1988	>MQL	1282	13199.4
PFDoDA	EE10_S02	Seasalt_37psu_80rpm_24h	0.015	NA	NA	<MDL	NA	<MDL	520	13593.8
PFDoDA	EE10_S03	Seasalt_37psu_80rpm_24h	0.0306	NA	NA	<MDL	NA	<MDL	520	13593.8
PFDoDA	EE10_S04	Seasalt_37psu_80rpm_24h	0.0548	NA	NA	<MDL	NA	<MDL	520	13593.8
PFDoDA	EE10_S05	Seasalt_37psu_80rpm_24h	0.0944	NA	NA	<MDL	NA	<MDL	520	13593.8
PFDoDA	EE10_S06	Seasalt_37psu_80rpm_24h	0.154	NA	NA	<MDL	NA	<MDL	520	13593.8
PFDoDA	EE10_S07	Seasalt_37psu_80rpm_24h	0.256	44114.6	0.578704	>MDL	0.976563	>MDL	520	13593.8
PFDoDA	EE10_S08	Seasalt_37psu_80rpm_24h	0.383	38123.7	2.60417	>MQL	3.79774	>MQL	520	13593.8
PFDoDA	EE10_S09	Seasalt_37psu_80rpm_24h	0.605	77657	4.91898	>MQL	14.6123	>MQL	520	13593.8
PFDoDA	EE10_S10	Seasalt_37psu_80rpm_24h	0.951	71129	14.9016	>MQL	40.5454	>MQL	520	13593.8
PFDoDA	EE10_S11	Seasalt_37psu_80rpm_24h	1.64	40682.9	47.5984	>MQL	74.0741	>MQL	520	13593.8
PFDoDA	EE10_S12	Seasalt_37psu_80rpm_24h	2.48	20726.6	127.459	>MQL	101.056	>MQL	520	13593.8
PFDoDA	EE10_S13	Seasalt_37psu_80rpm_24h	3.67	12373.1	261.502	>MQL	123.77	>MQL	520	13593.8
PFDoDA	EE10_S14	Seasalt_37psu_80rpm_24h	5.38	6628.76	511.936	>MQL	129.81	>MQL	520	13593.8
PFDoDA	EE10_S15	Seasalt_37psu_80rpm_24h	9.91	5471.69	563.513	>MQL	117.947	>MQL	520	13593.8
PFDoDA	EE11_S02	Seasalt_37psu_80rpm_24h	0.015	NA	NA	<MDL	NA	<MDL	384	13932.6
PFDoDA	EE11_S03	Seasalt_37psu_80rpm_24h	0.0306	NA	NA	<MDL	NA	<MDL	384	13932.6
PFDoDA	EE11_S04	Seasalt_37psu_80rpm_24h	0.0548	NA	NA	<MDL	NA	<MDL	384	13932.6
PFDoDA	EE11_S05	Seasalt_37psu_80rpm_24h	0.0944	NA	NA	<MDL	NA	<MDL	384	13932.6
PFDoDA	EE11_S06	Seasalt_37psu_80rpm_24h	0.154	NA	NA	<MDL	NA	<MDL	384	13932.6
PFDoDA	EE11_S07	Seasalt_37psu_80rpm_24h	0.256	NA	NA	<MDL	0.614873	>MDL	384	13932.6
PFDoDA	EE11_S08	Seasalt_37psu_80rpm_24h	0.383	35476.6	3.25521	>MQL	3.18287	>MQL	384	13932.6
PFDoDA	EE11_S09	Seasalt_37psu_80rpm_24h	0.605	57316.5	4.99132	>MQL	7.88484	>MQL	384	13932.6
PFDoDA	EE11_S10	Seasalt_37psu_80rpm_24h	0.951	44046.5	16.5654	>MQL	20.11	>MQL	384	13932.6
PFDoDA	EE11_S11	Seasalt_37psu_80rpm_24h	1.64	28017.6	49.6962	>MQL	38.3753	>MQL	384	13932.6
PFDoDA	EE11_S12	Seasalt_37psu_80rpm_24h	2.48	16232.8	143.012	>MQL	63.9829	>MQL	384	13932.6
PFDoDA	EE11_S13	Seasalt_37psu_80rpm_24h	3.67	11104.9	271.918	>MQL	83.2248	>MQL	384	13932.6
PFDoDA	EE11_S14	Seasalt_37psu_80rpm_24h	5.38	6056.94	581.091	>MQL	97.0052	>MQL	384	13932.6
PFDoDA	EE11_S15	Seasalt_37psu_80rpm_24h	9.91	3399.69	670.501	>MQL	62.8255	>MQL	384	13932.6
PFDoDA	EE18_S02	Seasalt_37psu_1ppmNOM_80rpm_24h	0.015	NA	0.72338	>MDL	NA	<MDL	806	12600.2
PFDoDA	EE18_S03	Seasalt_37psu_1ppmNOM_80rpm_24h	0.0306	NA	NA	<MDL	NA	<MDL	806	12600.2
PFDoDA	EE18_S04	Seasalt_37psu_1ppmNOM_80rpm_24h	0.0548	NA	NA	<MDL	NA	<MDL	806	12600.2
PFDoDA	EE18_S05	Seasalt_37psu_1ppmNOM_80rpm_24h	0.0944	NA	NA	<MDL	NA	<MDL	806	12600.2
PFDoDA	EE18_S06	Seasalt_37psu_1ppmNOM_80rpm_24h	0.154	25403.6	1.15741	>MDL	1.88079	>MQL	806	12600.2
PFDoDA	EE18_S07	Seasalt_37psu_1ppmNOM_80rpm_24h	0.256	125064	0.506366	>MDL	4.05093	>MQL	806	12600.2
PFDoDA	EE18_S08	Seasalt_37psu_1ppmNOM_80rpm_24h	0.383	110063	3.58073	>MQL	25.2098	>MQL	806	12600.2
PFDoDA	EE18_S09	Seasalt_37psu_1ppmNOM_80rpm_24h	0.605	192342	6.07639	>MQL	74.7613	>MQL	806	12600.2
PFDoDA	EE18_S10	Seasalt_37psu_1ppmNOM_80rpm_24h	0.951	194396	17.7951	>MQL	221.282	>MQL	806	12600.2
PFDoDA	EE18_S11	Seasalt_37psu_1ppmNOM_80rpm_24h	1.64	141247	46.2963	>MQL	418.294	>MQL	806	12600.2
PFDoDA	EE18_S12	Seasalt_37psu_1ppmNOM_80rpm_24h	2.48	60631.3	129.702	>MQL	503.038	>MQL	806	12600.2
PFDoDA	EE18_S13	Seasalt_37psu_1ppmNOM_80rpm_24h	3.67	40221.4	250.217	>MQL	643.772	>MQL	806	12600.2
PFDoDA	EE18_S14	Seasalt_37psu_1ppmNOM_80rpm_24h	5.38	16110.2	393.374	>MQL	405.382	>MQL	806	12600.2
PFDoDA	EE18_S15	Seasalt_37psu_1ppmNOM_80rpm_24h	9.91	11394.3	153.139	>MQL	111.617	>MQL	806	12600.2
PFDoDA	EE19_S02	Seasalt_37psu_1ppmNOM_80rpm_24h	0.015	NA	NA	<MDL	NA	<MDL	470	12473.4
PFDoDA	EE19_S03	Seasalt_37psu_1ppmNOM_80rpm_24h	0.0306	NA	NA	<MDL	NA	<MDL	470	12473.4
PFDoDA	EE19_S04	Seasalt_37psu_1ppmNOM_80rpm_24h	0.0548	NA	NA	<MDL	NA	<MDL	470	12473.4
PFDoDA	EE19_S05	Seasalt_37psu_1ppmNOM_80rpm_24h	0.0944	NA	NA	<MDL	NA	<MDL	470	12473.4
PFDoDA	EE19_S06	Seasalt_37psu_1ppmNOM_80rpm_24h	0.154	38481.8	0.72338	>MDL	1.0489	>MDL	470	12473.4
PFDoDA	EE19_S07	Seasalt_37psu_1ppmNOM_80rpm_24h	0.256	136487	0.506366	>MDL	2.60417	>MQL	470	12473.4
PFDoDA	EE19_S08	Seasalt_37psu_1ppmNOM_80rpm_24h	0.383	88929.4	4.12326	>MQL	13.8166	>MQL	470	12473.4
PFDoDA	EE19_S09	Seasalt_37psu_1ppmNOM_80rpm_24h	0.605	119984	8.60822	>MQL	38.9178	>MQL	470	12473.4
PFDoDA	EE19_S10	Seasalt_37psu_1ppmNOM_80rpm_24h	0.951	172055	17.0718	>MQL	110.677	>MQL	470	12473.4
PFDoDA	EE19_S11	Seasalt_37psu_1ppmNOM_80rpm_24h	1.64	156801	32.3351	>MQL	191.045	>MQL	470	12473.4
PFDoDA	EE19_S12	Seasalt_37psu_1ppmNOM_80rpm_24h	2.48	59046.9	124.638	>MQL	277.308	>MQL	470	12473.4
PFDoDA	EE19_S13	Seasalt_37psu_1ppmNOM_80rpm_24h	3.67	31399.6	210.72	>MQL	249.313	>MQL	470	12473.4
PFDoDA	EE19_S14	Seasalt_37psu_1ppmNOM_80rpm_24h	5.38	18400.8	412.109	>MQL	285.735	>MQL	470	12473.4
PFDoDA	EE19_S15	Seasalt_37psu_1ppmNOM_80rpm_24h	9.91	12347.2	159.216	>MQL	74.0741	>MQL	470	12473.4
PFDoDA	EE20_S02	Seasalt_37psu_1ppmNOM_80rpm_24h	0.015	NA	0.578704	>MDL	NA	<MDL	270	12498.7
PFDoDA	EE20_S03	Seasalt_37psu_1ppmNOM_80rpm_24h	0.0306	NA	1.15741	>MDL	NA	<MDL	270	12498.7
PFDoDA	EE20_S04	Seasalt_37psu_1ppmNOM_80rpm_24h	0.0548	NA	NA	<MDL	NA	<MDL	270	12498.7
PFDoDA	EE20_S05	Seasalt_37psu_1ppmNOM_80rpm_24h	0.0944	NA	NA	<MDL	NA	<MDL	270	12498.7
PFDoDA	EE20_S06	Seasalt_37psu_1ppmNOM_80rpm_24h	0.154	66865.5	0.651042	>MDL	0.940394	>MDL	270	12498.7
PFDoDA	EE20_S07	Seasalt_37psu_1ppmNOM_80rpm_24h	0.256	177451	0.651042	>MDL	2.49566	>MQL	270	12498.7
PFDoDA	EE20_S08	Seasalt_37psu_1ppmNOM_80rpm_24h	0.383	119403	4.55729	>MQL	11.7549	>MQL	270	12498.7
PFDoDA	EE20_S09	Seasalt_37psu_1ppmNOM_80rpm_24h	0.605	241833	6.2934	>MQL	32.8776	>MQL	270	12498.7
PFDoDA	EE20_S10	Seasalt_37psu_1ppmNOM_80rpm_24h	0.951	228412	16.4931	>MQL	81.3802	>MQL	270	12498.7
PFDoDA	EE20_S11	Seasalt_37psu_1ppmNOM_80rpm_24h	1.64	138987	44.5602	>MQL	133.789	>MQL	270	12498.7
PFDoDA	EE20_S12	Seasalt_37psu_1ppmNOM_80rpm_24h	2.48	70213.1	129.485	>MQL	196.398	>MQL	270	12498.7
PFDoDA	EE20_S13	Seasalt_37psu_1ppmNOM_80rpm_24h	3.67	41272.1	218.822	>MQL	195.095	>MQL	270	12498.7
PFDoDA	EE20_S14	Seasalt_37psu_1ppmNOM_80rpm_24h	5.38	19506.6	330.802	>MQL	139.395	>MQL	270	12498.7
PFDoDA	EE20_S15	Seasalt_37psu_1ppmNOM_80rpm_24h	9.91	16684.4	168.692	>MQL	60.8001	>MQL	270	12498.7
PFDoDA	EE21_S02	Seasalt_37psu_2ppmNOM_80rpm_24h	0.015	NA	0.651042	>MDL	NA	<MDL	384	12322.1
PFDoDA	EE21_S03	Seasalt_37psu_2ppmNOM_80rpm_24h	0.0306	NA	NA	<MDL	NA	<MDL	384	12322.1
PFDoDA	EE21_S04	Seasalt_37psu_2ppmNOM_80rpm_24h	0.0548	NA	NA	<MDL	NA	<MDL	384	12322.1
PFDoDA	EE21_S05	Seasalt_37psu_2ppmNOM_80rpm_24h	0.0944	NA	NA	<MDL	NA	<MDL	384	12322.1
PFDoDA	EE21_S06	Seasalt_37psu_2ppmNOM_80rpm_24h	0.154	42785.1	0.651042	>MDL	0.868056	>MDL	384	12322.1
PFDoDA	EE21_S07	Seasalt_37psu_2ppmNOM_80rpm_24h	0.256	103397	0.651042	>MDL	2.0978	>MQL	384	12322.1
PFDoDA	EE21_S08	Seasalt_37psu_2ppmNOM_80rpm_24h	0.383	80465.1	4.77431	>MQL	11.9719	>MQL	384	12322.1
PFDoDA	EE21_S09	Seasalt_37psu_2ppmNOM_80rpm_24h	0.605	131564	6.87211	>MQL	28.1756	>MQL	384	12322.1
PFDoDA	EE21_S10	Seasalt_37psu_2ppmNOM_80rpm_24h	0.951	151799	15.842	>MQL	74.9421	>MQL	384	12322.1
PFDoDA	EE21_S11	Seasalt_37psu_2ppmNOM_80rpm_24h	1.64	113295	42.4624	>MQL	149.92	>MQL	384	12322.1
PFDoDA	EE21_S12	Seasalt_37psu_2ppmNOM_80rpm_24h	2.48	34902.6	155.093	>MQL	168.692	>MQL	384	12322.1
PFDoDA	EE21_S13	Seasalt_37psu_2ppmNOM_80rpm_24h	3.67	31727.8	215.422	>MQL	212.999	>MQL	384	12322.1
PFDoDA	EE21_S14	Seasalt_37psu_2ppmNOM_80rpm_24h	5.38	24327.8	339.916	>MQL	257.704	>MQL	384	12322.1
PFDoDA	EE21_S15	Seasalt_37psu_2ppmNOM_80rpm_24h	9.91	10498.8	248.843	>MQL	81.4164	>MQL	384	12322.1
PFDoDA	EE22_S02	Seasalt_37psu_2ppmNOM_80rpm_24h	0.015	NA	NA	<MDL	NA	<MDL	320	12209.3
PFDoDA	EE22_S03	Seasalt_37psu_2ppmNOM_80rpm_24h	0.0306	NA	NA	<MDL	NA	<MDL	320	12209.3
PFDoDA	EE22_S04	Seasalt_37psu_2ppmNOM_80rpm_24h	0.0548	NA	NA	<MDL	NA	<MDL	320	12209.3
PFDoDA	EE22_S05	Seasalt_37psu_2ppmNOM_80rpm_24h	0.0944	NA	NA	<MDL	NA	<MDL	320	12209.3
PFDoDA	EE22_S06	Seasalt_37psu_2ppmNOM_80rpm_24h	0.154	NA	0.651042	>MDL	NA	<MDL	320	12209.3
PFDoDA	EE22_S07	Seasalt_37psu_2ppmNOM_80rpm_24h	0.256	112078	0.578704	>MDL	1.69994	>MDL	320	12209.3
PFDoDA	EE22_S08	Seasalt_37psu_2ppmNOM_80rpm_24h	0.383	94325.3	3.90625	>MQL	9.65712	>MQL	320	12209.3
PFDoDA	EE22_S09	Seasalt_37psu_2ppmNOM_80rpm_24h	0.605	164733	5.35301	>MQL	23.112	>MQL	320	12209.3
PFDoDA	EE22_S10	Seasalt_37psu_2ppmNOM_80rpm_24h	0.951	225059	11.0677	>MQL	65.285	>MQL	320	12209.3
PFDoDA	EE22_S11	Seasalt_37psu_2ppmNOM_80rpm_24h	1.64	86724.7	34.5775	>MQL	78.5952	>MQL	320	12209.3
PFDoDA	EE22_S12	Seasalt_37psu_2ppmNOM_80rpm_24h	2.48	46566.2	105.975	>MQL	129.34	>MQL	320	12209.3
PFDoDA	EE22_S13	Seasalt_37psu_2ppmNOM_80rpm_24h	3.67	20219.4	160.663	>MQL	85.1418	>MQL	320	12209.3
PFDoDA	EE22_S14	Seasalt_37psu_2ppmNOM_80rpm_24h	5.38	26434.6	167.679	>MQL	116.175	>MQL	320	12209.3
PFDoDA	EE22_S15	Seasalt_37psu_2ppmNOM_80rpm_24h	9.91	18967.7	50.4919	>MQL	25.1013	>MQL	320	12209.3
PFDoDA	EE23_S02	Seasalt_37psu_2ppmNOM_80rpm_24h	0.015	NA	NA	<MDL	NA	<MDL	254	11824.7
PFDoDA	EE23_S03	Seasalt_37psu_2ppmNOM_80rpm_24h	0.0306	NA	NA	<MDL	NA	<MDL	254	11824.7
PFDoDA	EE23_S04	Seasalt_37psu_2ppmNOM_80rpm_24h	0.0548	NA	0.72338	>MDL	NA	<MDL	254	11824.7
PFDoDA	EE23_S05	Seasalt_37psu_2ppmNOM_80rpm_24h	0.0944	NA	NA	<MDL	NA	<MDL	254	11824.7
PFDoDA	EE23_S06	Seasalt_37psu_2ppmNOM_80rpm_24h	0.154	NA	NA	<MDL	0.759549	>MDL	254	11824.7
PFDoDA	EE23_S07	Seasalt_37psu_2ppmNOM_80rpm_24h	0.256	75003.6	1.30208	>MQL	2.0978	>MQL	254	11824.7
PFDoDA	EE23_S08	Seasalt_37psu_2ppmNOM_80rpm_24h	0.383	96869.8	3.58073	>MQL	7.45081	>MQL	254	11824.7
PFDoDA	EE23_S09	Seasalt_37psu_2ppmNOM_80rpm_24h	0.605	24721.5	40.7986	>MQL	21.6652	>MQL	254	11824.7
PFDoDA	EE23_S10	Seasalt_37psu_2ppmNOM_80rpm_24h	0.951	163679	15.9144	>MQL	55.9534	>MQL	254	11824.7
PFDoDA	EE23_S11	Seasalt_37psu_2ppmNOM_80rpm_24h	1.64	115151	40.9433	>MQL	101.273	>MQL	254	11824.7
PFDoDA	EE23_S12	Seasalt_37psu_2ppmNOM_80rpm_24h	2.48	56090.4	119.358	>MQL	143.808	>MQL	254	11824.7
PFDoDA	EE23_S13	Seasalt_37psu_2ppmNOM_80rpm_24h	3.67	34344.5	134.187	>MQL	98.9945	>MQL	254	11824.7
PFDoDA	EE23_S14	Seasalt_37psu_2ppmNOM_80rpm_24h	5.38	20915.7	180.411	>MQL	81.0547	>MQL	254	11824.7
PFDoDA	EE23_S15	Seasalt_37psu_2ppmNOM_80rpm_24h	9.91	18359.3	46.224	>MQL	18.2292	>MQL	254	11824.7
PFHpA	EE01_S02	NaCl_37psu_80rpm_24h	0.015	NA	NA	<MDL	NA	<MDL	5607	14781.5
PFHpA	EE01_S03	NaCl_37psu_80rpm_24h	0.0306	NA	NA	<MDL	NA	<MDL	5607	14781.5
PFHpA	EE01_S04	NaCl_37psu_80rpm_24h	0.0548	NA	NA	<MDL	NA	<MDL	5607	14781.5
PFHpA	EE01_S05	NaCl_37psu_80rpm_24h	0.0944	NA	NA	<MDL	3.76157	>MQL	5607	14781.5
PFHpA	EE01_S06	NaCl_37psu_80rpm_24h	0.154	21875.4	0.679977	>MDL	5.64236	>MQL	5607	14781.5
PFHpA	EE01_S07	NaCl_37psu_80rpm_24h	0.256	8543.44	2.73438	>MQL	8.8614	>MQL	5607	14781.5
PFHpA	EE01_S08	NaCl_37psu_80rpm_24h	0.383	19369.1	5.74002	>MQL	42.173	>MQL	5607	14781.5
PFHpA	EE01_S09	NaCl_37psu_80rpm_24h	0.605	28232	11.9358	>MQL	127.821	>MQL	5607	14781.5
PFHpA	EE01_S10	NaCl_37psu_80rpm_24h	0.951	21130	33.4201	>MQL	267.867	>MQL	5607	14781.5
PFHpA	EE01_S11	NaCl_37psu_80rpm_24h	1.64	12442.2	107.205	>MQL	505.968	>MQL	5607	14781.5
PFHpA	EE01_S12	NaCl_37psu_80rpm_24h	2.48	6757.62	282.118	>MQL	723.163	>MQL	5607	14781.5
PFHpA	EE01_S13	NaCl_37psu_80rpm_24h	3.67	4965.36	447.627	>MQL	843.099	>MQL	5607	14781.5
PFHpA	EE01_S14	NaCl_37psu_80rpm_24h	5.38	2995.99	761.791	>MQL	865.741	>MQL	5607	14781.5
PFHpA	EE01_S15	NaCl_37psu_80rpm_24h	9.91	2221.21	478.299	>MQL	402.995	>MQL	5607	14781.5
PFHpA	EE02_S02	NaCl_37psu_80rpm_24h	0.015	NA	NA	<MDL	NA	<MDL	3303	14181.8
PFHpA	EE02_S03	NaCl_37psu_80rpm_24h	0.0306	NA	NA	<MDL	NA	<MDL	3303	14181.8
PFHpA	EE02_S04	NaCl_37psu_80rpm_24h	0.0548	NA	NA	<MDL	NA	<MDL	3303	14181.8
PFHpA	EE02_S05	NaCl_37psu_80rpm_24h	0.0944	NA	NA	<MDL	2.42332	>MQL	3303	14181.8
PFHpA	EE02_S06	NaCl_37psu_80rpm_24h	0.154	25284.6	0.651042	>MDL	3.83391	>MQL	3303	14181.8
PFHpA	EE02_S07	NaCl_37psu_80rpm_24h	0.256	28981.9	1.15741	>MDL	7.8125	>MQL	3303	14181.8
PFHpA	EE02_S08	NaCl_37psu_80rpm_24h	0.383	23445.7	5.96788	>MQL	32.5883	>MQL	3303	14181.8
PFHpA	EE02_S09	NaCl_37psu_80rpm_24h	0.605	42866.4	11.14	>MQL	111.22	>MQL	3303	14181.8
PFHpA	EE02_S10	NaCl_37psu_80rpm_24h	0.951	24384.2	37.5434	>MQL	213.216	>MQL	3303	14181.8
PFHpA	EE02_S11	NaCl_37psu_80rpm_24h	1.64	16425.2	103.009	>MQL	394.061	>MQL	3303	14181.8
PFHpA	EE02_S12	NaCl_37psu_80rpm_24h	2.48	9005.5	257.668	>MQL	540.437	>MQL	3303	14181.8
PFHpA	EE02_S13	NaCl_37psu_80rpm_24h	3.67	5460.18	482.567	>MQL	613.679	>MQL	3303	14181.8
PFHpA	EE02_S14	NaCl_37psu_80rpm_24h	5.38	3225.03	725.043	>MQL	544.596	>MQL	3303	14181.8
PFHpA	EE02_S15	NaCl_37psu_80rpm_24h	9.91	2881.94	508.898	>MQL	341.58	>MQL	3303	14181.8
PFHpA	EE03_S02	NaCl_37psu_80rpm_24h	0.015	NA	NA	<MDL	NA	<MDL	2205	13874.6
PFHpA	EE03_S03	NaCl_37psu_80rpm_24h	0.0306	NA	1.01273	>MDL	NA	<MDL	2205	13874.6
PFHpA	EE03_S04	NaCl_37psu_80rpm_24h	0.0548	NA	NA	<MDL	NA	<MDL	2205	13874.6
PFHpA	EE03_S05	NaCl_37psu_80rpm_24h	0.0944	21573.7	0.506366	>MDL	1.73611	>MDL	2205	13874.6
PFHpA	EE03_S06	NaCl_37psu_80rpm_24h	0.154	28708.7	0.578704	>MDL	2.64034	>MQL	2205	13874.6
PFHpA	EE03_S07	NaCl_37psu_80rpm_24h	0.256	31986	1.30208	>MQL	6.61892	>MQL	2205	13874.6
PFHpA	EE03_S08	NaCl_37psu_80rpm_24h	0.383	14314.1	6.1849	>MQL	14.0697	>MQL	2205	13874.6
PFHpA	EE03_S09	NaCl_37psu_80rpm_24h	0.605	43635.1	12.7315	>MQL	88.2885	>MQL	2205	13874.6
PFHpA	EE03_S10	NaCl_37psu_80rpm_24h	0.951	35919.8	33.9988	>MQL	194.083	>MQL	2205	13874.6
PFHpA	EE03_S11	NaCl_37psu_80rpm_24h	1.64	20744.6	88.4693	>MQL	291.667	>MQL	2205	13874.6
PFHpA	EE03_S12	NaCl_37psu_80rpm_24h	2.48	10700.9	262.659	>MQL	446.687	>MQL	2205	13874.6
PFHpA	EE03_S13	NaCl_37psu_80rpm_24h	3.67	4507.51	290.22	>MQL	207.899	>MQL	2205	13874.6
PFHpA	EE03_S14	NaCl_37psu_80rpm_24h	5.38	3972.67	360.171	>MQL	227.394	>MQL	2205	13874.6
PFHpA	EE03_S15	NaCl_37psu_80rpm_24h	9.91	2935.84	442.564	>MQL	206.489	>MQL	2205	13874.6
PFHpA	EE09_S02	Seasalt_37psu_80rpm_24h	0.015	NA	NA	<MDL	NA	<MDL	3509	13199.4
PFHpA	EE09_S03	Seasalt_37psu_80rpm_24h	0.0306	NA	NA	<MDL	NA	<MDL	3509	13199.4
PFHpA	EE09_S04	Seasalt_37psu_80rpm_24h	0.0548	NA	NA	<MDL	NA	<MDL	3509	13199.4
PFHpA	EE09_S05	Seasalt_37psu_80rpm_24h	0.0944	NA	NA	<MDL	0.940394	>MQL	3509	13199.4
PFHpA	EE09_S06	Seasalt_37psu_80rpm_24h	0.154	NA	NA	<MDL	1.37442	>MQL	3509	13199.4
PFHpA	EE09_S07	Seasalt_37psu_80rpm_24h	0.256	14105.9	0.578704	>MDL	2.17014	>MQL	3509	13199.4
PFHpA	EE09_S08	Seasalt_37psu_80rpm_24h	0.383	18229.2	2.82118	>MQL	13.6719	>MQL	3509	13199.4
PFHpA	EE09_S09	Seasalt_37psu_80rpm_24h	0.605	31890.5	4.91898	>MQL	41.7028	>MQL	3509	13199.4
PFHpA	EE09_S10	Seasalt_37psu_80rpm_24h	0.951	23241.2	15.191	>MQL	93.8585	>MQL	3509	13199.4
PFHpA	EE09_S11	Seasalt_37psu_80rpm_24h	1.64	15151	46.8027	>MQL	188.513	>MQL	3509	13199.4
PFHpA	EE09_S12	Seasalt_37psu_80rpm_24h	2.48	8061.15	126.953	>MQL	272.063	>MQL	3509	13199.4
PFHpA	EE09_S13	Seasalt_37psu_80rpm_24h	3.67	6348.97	210.069	>MQL	354.565	>MQL	3509	13199.4
PFHpA	EE09_S14	Seasalt_37psu_80rpm_24h	5.38	3288.46	465.567	>MQL	407.01	>MQL	3509	13199.4
PFHpA	EE09_S15	Seasalt_37psu_80rpm_24h	9.91	2703.07	194.083	>MQL	139.468	>MQL	3509	13199.4
PFHpA	EE10_S02	Seasalt_37psu_80rpm_24h	0.015	NA	NA	<MDL	NA	<MDL	2963	13593.8
PFHpA	EE10_S03	Seasalt_37psu_80rpm_24h	0.0306	NA	NA	<MDL	NA	<MDL	2963	13593.8
PFHpA	EE10_S04	Seasalt_37psu_80rpm_24h	0.0548	NA	NA	<MDL	NA	<MDL	2963	13593.8
PFHpA	EE10_S05	Seasalt_37psu_80rpm_24h	0.0944	NA	NA	<MDL	0.434028	>MDL	2963	13593.8
PFHpA	EE10_S06	Seasalt_37psu_80rpm_24h	0.154	NA	NA	<MDL	1.59144	>MQL	2963	13593.8
PFHpA	EE10_S07	Seasalt_37psu_80rpm_24h	0.256	27813.9	0.578704	>MDL	3.50839	>MQL	2963	13593.8
PFHpA	EE10_S08	Seasalt_37psu_80rpm_24h	0.383	20263	2.60417	>MQL	11.5017	>MQL	2963	13593.8
PFHpA	EE10_S09	Seasalt_37psu_80rpm_24h	0.605	36534.2	4.91898	>MQL	39.171	>MQL	2963	13593.8
PFHpA	EE10_S10	Seasalt_37psu_80rpm_24h	0.951	30155.1	14.9016	>MQL	97.9456	>MQL	2963	13593.8
PFHpA	EE10_S11	Seasalt_37psu_80rpm_24h	1.64	15109.2	47.5984	>MQL	156.756	>MQL	2963	13593.8
PFHpA	EE10_S12	Seasalt_37psu_80rpm_24h	2.48	8321.67	127.459	>MQL	231.192	>MQL	2963	13593.8
PFHpA	EE10_S13	Seasalt_37psu_80rpm_24h	3.67	5445.78	261.502	>MQL	310.402	>MQL	2963	13593.8
PFHpA	EE10_S14	Seasalt_37psu_80rpm_24h	5.38	3179.8	511.936	>MQL	354.818	>MQL	2963	13593.8
PFHpA	EE10_S15	Seasalt_37psu_80rpm_24h	9.91	2687.93	563.513	>MQL	330.15	>MQL	2963	13593.8
PFHpA	EE11_S02	Seasalt_37psu_80rpm_24h	0.015	NA	NA	<MDL	NA	<MDL	2261	13932.6
PFHpA	EE11_S03	Seasalt_37psu_80rpm_24h	0.0306	NA	NA	<MDL	NA	<MDL	2261	13932.6
PFHpA	EE11_S04	Seasalt_37psu_80rpm_24h	0.0548	NA	NA	<MDL	NA	<MDL	2261	13932.6
PFHpA	EE11_S05	Seasalt_37psu_80rpm_24h	0.0944	NA	NA	<MDL	0.470197	>MDL	2261	13932.6
PFHpA	EE11_S06	Seasalt_37psu_80rpm_24h	0.154	NA	NA	<MDL	1.48293	>MQL	2261	13932.6
PFHpA	EE11_S07	Seasalt_37psu_80rpm_24h	0.256	NA	NA	<MDL	2.35098	>MQL	2261	13932.6
PFHpA	EE11_S08	Seasalt_37psu_80rpm_24h	0.383	13693.7	3.25521	>MQL	7.2338	>MQL	2261	13932.6
PFHpA	EE11_S09	Seasalt_37psu_80rpm_24h	0.605	34561.7	4.99132	>MQL	27.9948	>MQL	2261	13932.6
PFHpA	EE11_S10	Seasalt_37psu_80rpm_24h	0.951	28738.8	16.5654	>MQL	77.2569	>MQL	2261	13932.6
PFHpA	EE11_S11	Seasalt_37psu_80rpm_24h	1.64	17150	49.6962	>MQL	138.31	>MQL	2261	13932.6
PFHpA	EE11_S12	Seasalt_37psu_80rpm_24h	2.48	8691.54	143.012	>MQL	201.714	>MQL	2261	13932.6
PFHpA	EE11_S13	Seasalt_37psu_80rpm_24h	3.67	5731.84	271.918	>MQL	252.93	>MQL	2261	13932.6
PFHpA	EE11_S14	Seasalt_37psu_80rpm_24h	5.38	3990.48	581.091	>MQL	376.302	>MQL	2261	13932.6
PFHpA	EE11_S15	Seasalt_37psu_80rpm_24h	9.91	2584.8	670.501	>MQL	281.25	>MQL	2261	13932.6
PFHpA	EE18_S02	Seasalt_37psu_1ppmNOM_80rpm_24h	0.015	NA	0.72338	>MDL	NA	<MDL	4417	12600.2
PFHpA	EE18_S03	Seasalt_37psu_1ppmNOM_80rpm_24h	0.0306	NA	NA	<MDL	NA	<MDL	4417	12600.2
PFHpA	EE18_S04	Seasalt_37psu_1ppmNOM_80rpm_24h	0.0548	NA	NA	<MDL	NA	<MDL	4417	12600.2
PFHpA	EE18_S05	Seasalt_37psu_1ppmNOM_80rpm_24h	0.0944	NA	NA	<MDL	2.60417	>MQL	4417	12600.2
PFHpA	EE18_S06	Seasalt_37psu_1ppmNOM_80rpm_24h	0.154	18809.7	1.15741	>MDL	7.63166	>MQL	4417	12600.2
PFHpA	EE18_S07	Seasalt_37psu_1ppmNOM_80rpm_24h	0.256	65407.4	0.506366	>MDL	11.6102	>MQL	4417	12600.2
PFHpA	EE18_S08	Seasalt_37psu_1ppmNOM_80rpm_24h	0.383	32387.8	3.58073	>MQL	40.6539	>MQL	4417	12600.2
PFHpA	EE18_S09	Seasalt_37psu_1ppmNOM_80rpm_24h	0.605	47187.8	6.07639	>MQL	100.514	>MQL	4417	12600.2
PFHpA	EE18_S10	Seasalt_37psu_1ppmNOM_80rpm_24h	0.951	43711.8	17.7951	>MQL	272.678	>MQL	4417	12600.2
PFHpA	EE18_S11	Seasalt_37psu_1ppmNOM_80rpm_24h	1.64	33507.6	46.2963	>MQL	543.801	>MQL	4417	12600.2
PFHpA	EE18_S12	Seasalt_37psu_1ppmNOM_80rpm_24h	2.48	16006.2	129.702	>MQL	727.756	>MQL	4417	12600.2
PFHpA	EE18_S13	Seasalt_37psu_1ppmNOM_80rpm_24h	3.67	9454.85	250.217	>MQL	829.319	>MQL	4417	12600.2
PFHpA	EE18_S14	Seasalt_37psu_1ppmNOM_80rpm_24h	5.38	5468.47	393.374	>MQL	754.087	>MQL	4417	12600.2
PFHpA	EE18_S15	Seasalt_37psu_1ppmNOM_80rpm_24h	9.91	4267.54	153.139	>MQL	229.094	>MQL	4417	12600.2
PFHpA	EE19_S02	Seasalt_37psu_1ppmNOM_80rpm_24h	0.015	NA	NA	<MDL	NA	<MDL	3871	12473.4
PFHpA	EE19_S03	Seasalt_37psu_1ppmNOM_80rpm_24h	0.0306	NA	NA	<MDL	NA	<MDL	3871	12473.4
PFHpA	EE19_S04	Seasalt_37psu_1ppmNOM_80rpm_24h	0.0548	NA	NA	<MDL	NA	<MDL	3871	12473.4
PFHpA	EE19_S05	Seasalt_37psu_1ppmNOM_80rpm_24h	0.0944	NA	NA	<MDL	2.60417	>MQL	3871	12473.4
PFHpA	EE19_S06	Seasalt_37psu_1ppmNOM_80rpm_24h	0.154	22555.9	0.72338	>MDL	5.06366	>MQL	3871	12473.4
PFHpA	EE19_S07	Seasalt_37psu_1ppmNOM_80rpm_24h	0.256	67437.5	0.506366	>MDL	10.5975	>MQL	3871	12473.4
PFHpA	EE19_S08	Seasalt_37psu_1ppmNOM_80rpm_24h	0.383	30018	4.12326	>MQL	38.4115	>MQL	3871	12473.4
PFHpA	EE19_S09	Seasalt_37psu_1ppmNOM_80rpm_24h	0.605	32588.2	8.60822	>MQL	87.0587	>MQL	3871	12473.4
PFHpA	EE19_S10	Seasalt_37psu_1ppmNOM_80rpm_24h	0.951	50402.6	17.0718	>MQL	267.036	>MQL	3871	12473.4
PFHpA	EE19_S11	Seasalt_37psu_1ppmNOM_80rpm_24h	1.64	58051.3	32.3351	>MQL	582.538	>MQL	3871	12473.4
PFHpA	EE19_S12	Seasalt_37psu_1ppmNOM_80rpm_24h	2.48	19114.8	124.638	>MQL	739.366	>MQL	3871	12473.4
PFHpA	EE19_S13	Seasalt_37psu_1ppmNOM_80rpm_24h	3.67	10370.9	210.72	>MQL	678.205	>MQL	3871	12473.4
PFHpA	EE19_S14	Seasalt_37psu_1ppmNOM_80rpm_24h	5.38	6243.75	412.109	>MQL	798.539	>MQL	3871	12473.4
PFHpA	EE19_S15	Seasalt_37psu_1ppmNOM_80rpm_24h	9.91	3979.16	159.216	>MQL	196.615	>MQL	3871	12473.4
PFHpA	EE20_S02	Seasalt_37psu_1ppmNOM_80rpm_24h	0.015	NA	0.578704	>MDL	NA	<MDL	2463	12498.7
PFHpA	EE20_S03	Seasalt_37psu_1ppmNOM_80rpm_24h	0.0306	NA	1.15741	>MDL	NA	<MDL	2463	12498.7
PFHpA	EE20_S04	Seasalt_37psu_1ppmNOM_80rpm_24h	0.0548	NA	NA	<MDL	NA	<MDL	2463	12498.7
PFHpA	EE20_S05	Seasalt_37psu_1ppmNOM_80rpm_24h	0.0944	NA	NA	<MDL	1.77228	>MQL	2463	12498.7
PFHpA	EE20_S06	Seasalt_37psu_1ppmNOM_80rpm_24h	0.154	37213.6	0.651042	>MDL	4.77431	>MQL	2463	12498.7
PFHpA	EE20_S07	Seasalt_37psu_1ppmNOM_80rpm_24h	0.256	72171.9	0.651042	>MDL	9.25926	>MQL	2463	12498.7
PFHpA	EE20_S08	Seasalt_37psu_1ppmNOM_80rpm_24h	0.383	39750.9	4.55729	>MQL	35.6988	>MQL	2463	12498.7
PFHpA	EE20_S09	Seasalt_37psu_1ppmNOM_80rpm_24h	0.605	73727.3	6.2934	>MQL	91.4352	>MQL	2463	12498.7
PFHpA	EE20_S10	Seasalt_37psu_1ppmNOM_80rpm_24h	0.951	69753.3	16.4931	>MQL	226.707	>MQL	2463	12498.7
PFHpA	EE20_S11	Seasalt_37psu_1ppmNOM_80rpm_24h	1.64	55058.4	44.5602	>MQL	483.471	>MQL	2463	12498.7
PFHpA	EE20_S12	Seasalt_37psu_1ppmNOM_80rpm_24h	2.48	25419.7	129.485	>MQL	648.618	>MQL	2463	12498.7
PFHpA	EE20_S13	Seasalt_37psu_1ppmNOM_80rpm_24h	3.67	14251.6	218.822	>MQL	614.547	>MQL	2463	12498.7
PFHpA	EE20_S14	Seasalt_37psu_1ppmNOM_80rpm_24h	5.38	6914.44	330.802	>MQL	450.738	>MQL	2463	12498.7
PFHpA	EE20_S15	Seasalt_37psu_1ppmNOM_80rpm_24h	9.91	4904.85	168.692	>MQL	163.05	>MQL	2463	12498.7
PFHpA	EE21_S02	Seasalt_37psu_2ppmNOM_80rpm_24h	0.015	NA	0.651042	>MDL	NA	<MDL	3457	12322.1
PFHpA	EE21_S03	Seasalt_37psu_2ppmNOM_80rpm_24h	0.0306	NA	NA	<MDL	NA	<MDL	3457	12322.1
PFHpA	EE21_S04	Seasalt_37psu_2ppmNOM_80rpm_24h	0.0548	NA	NA	<MDL	NA	<MDL	3457	12322.1
PFHpA	EE21_S05	Seasalt_37psu_2ppmNOM_80rpm_24h	0.0944	NA	NA	<MDL	1.84462	>MQL	3457	12322.1
PFHpA	EE21_S06	Seasalt_37psu_2ppmNOM_80rpm_24h	0.154	26931	0.651042	>MDL	4.91898	>MQL	3457	12322.1
PFHpA	EE21_S07	Seasalt_37psu_2ppmNOM_80rpm_24h	0.256	46139.1	0.651042	>MDL	8.42737	>MQL	3457	12322.1
PFHpA	EE21_S08	Seasalt_37psu_2ppmNOM_80rpm_24h	0.383	16012.8	4.77431	>MQL	21.4482	>MQL	3457	12322.1
PFHpA	EE21_S09	Seasalt_37psu_2ppmNOM_80rpm_24h	0.605	19622.9	6.87211	>MQL	37.8328	>MQL	3457	12322.1
PFHpA	EE21_S10	Seasalt_37psu_2ppmNOM_80rpm_24h	0.951	26334.2	15.842	>MQL	117.043	>MQL	3457	12322.1
PFHpA	EE21_S11	Seasalt_37psu_2ppmNOM_80rpm_24h	1.64	23772.7	42.4624	>MQL	283.203	>MQL	3457	12322.1
PFHpA	EE21_S12	Seasalt_37psu_2ppmNOM_80rpm_24h	2.48	5118.82	155.093	>MQL	222.729	>MQL	3457	12322.1
PFHpA	EE21_S13	Seasalt_37psu_2ppmNOM_80rpm_24h	3.67	8110.25	215.422	>MQL	490.162	>MQL	3457	12322.1
PFHpA	EE21_S14	Seasalt_37psu_2ppmNOM_80rpm_24h	5.38	4767.82	339.916	>MQL	454.68	>MQL	3457	12322.1
PFHpA	EE21_S15	Seasalt_37psu_2ppmNOM_80rpm_24h	9.91	2314.26	248.843	>MQL	161.567	>MQL	3457	12322.1
PFHpA	EE22_S02	Seasalt_37psu_2ppmNOM_80rpm_24h	0.015	NA	NA	<MDL	NA	<MDL	2027	12209.3
PFHpA	EE22_S03	Seasalt_37psu_2ppmNOM_80rpm_24h	0.0306	NA	NA	<MDL	NA	<MDL	2027	12209.3
PFHpA	EE22_S04	Seasalt_37psu_2ppmNOM_80rpm_24h	0.0548	NA	NA	<MDL	NA	<MDL	2027	12209.3
PFHpA	EE22_S05	Seasalt_37psu_2ppmNOM_80rpm_24h	0.0944	NA	NA	<MDL	1.22975	>MQL	2027	12209.3
PFHpA	EE22_S06	Seasalt_37psu_2ppmNOM_80rpm_24h	0.154	35136.1	0.651042	>MDL	3.79774	>MQL	2027	12209.3
PFHpA	EE22_S07	Seasalt_37psu_2ppmNOM_80rpm_24h	0.256	53457.1	0.578704	>MDL	5.136	>MQL	2027	12209.3
PFHpA	EE22_S08	Seasalt_37psu_2ppmNOM_80rpm_24h	0.383	28945.5	3.90625	>MQL	18.7717	>MQL	2027	12209.3
PFHpA	EE22_S09	Seasalt_37psu_2ppmNOM_80rpm_24h	0.605	36099.3	5.35301	>MQL	32.0819	>MQL	2027	12209.3
PFHpA	EE22_S10	Seasalt_37psu_2ppmNOM_80rpm_24h	0.951	68599.1	11.0677	>MQL	126.049	>MQL	2027	12209.3
PFHpA	EE22_S11	Seasalt_37psu_2ppmNOM_80rpm_24h	1.64	29625.2	34.5775	>MQL	170.067	>MQL	2027	12209.3
PFHpA	EE22_S12	Seasalt_37psu_2ppmNOM_80rpm_24h	2.48	14667.7	105.975	>MQL	258.066	>MQL	2027	12209.3
PFHpA	EE22_S13	Seasalt_37psu_2ppmNOM_80rpm_24h	3.67	6618.62	160.663	>MQL	176.541	>MQL	2027	12209.3
PFHpA	EE22_S14	Seasalt_37psu_2ppmNOM_80rpm_24h	5.38	8196.98	167.679	>MQL	228.19	>MQL	2027	12209.3
PFHpA	EE22_S15	Seasalt_37psu_2ppmNOM_80rpm_24h	9.91	6316.74	50.4919	>MQL	52.9514	>MQL	2027	12209.3
PFHpA	EE23_S02	Seasalt_37psu_2ppmNOM_80rpm_24h	0.015	NA	NA	<MDL	NA	<MDL	2095	11824.7
PFHpA	EE23_S03	Seasalt_37psu_2ppmNOM_80rpm_24h	0.0306	NA	NA	<MDL	NA	<MDL	2095	11824.7
PFHpA	EE23_S04	Seasalt_37psu_2ppmNOM_80rpm_24h	0.0548	NA	0.72338	>MDL	NA	<MDL	2095	11824.7
PFHpA	EE23_S05	Seasalt_37psu_2ppmNOM_80rpm_24h	0.0944	NA	NA	<MDL	0.868056	>MQL	2095	11824.7
PFHpA	EE23_S06	Seasalt_37psu_2ppmNOM_80rpm_24h	0.154	NA	NA	<MDL	2.82118	>MQL	2095	11824.7
PFHpA	EE23_S07	Seasalt_37psu_2ppmNOM_80rpm_24h	0.256	25869.5	1.30208	>MQL	5.96788	>MQL	2095	11824.7
PFHpA	EE23_S08	Seasalt_37psu_2ppmNOM_80rpm_24h	0.383	22976.1	3.58073	>MQL	14.5761	>MQL	2095	11824.7
PFHpA	EE23_S09	Seasalt_37psu_2ppmNOM_80rpm_24h	0.605	4443.34	40.7986	>MQL	32.1181	>MQL	2095	11824.7
PFHpA	EE23_S10	Seasalt_37psu_2ppmNOM_80rpm_24h	0.951	41318.5	15.9144	>MQL	116.5	>MQL	2095	11824.7
PFHpA	EE23_S11	Seasalt_37psu_2ppmNOM_80rpm_24h	1.64	29602.4	40.9433	>MQL	214.735	>MQL	2095	11824.7
PFHpA	EE23_S12	Seasalt_37psu_2ppmNOM_80rpm_24h	2.48	14776	119.358	>MQL	312.464	>MQL	2095	11824.7
PFHpA	EE23_S13	Seasalt_37psu_2ppmNOM_80rpm_24h	3.67	8571.35	134.187	>MQL	203.776	>MQL	2095	11824.7
PFHpA	EE23_S14	Seasalt_37psu_2ppmNOM_80rpm_24h	5.38	5086.39	180.411	>MQL	162.58	>MQL	2095	11824.7
PFHpA	EE23_S15	Seasalt_37psu_2ppmNOM_80rpm_24h	9.91	4314.89	46.224	>MQL	35.3371	>MQL	2095	11824.7
PFHxA	EE01_S02	NaCl_37psu_80rpm_24h	0.015	NA	NA	<MDL	NA	<MDL	5930	14781.5
PFHxA	EE01_S03	NaCl_37psu_80rpm_24h	0.0306	NA	NA	<MDL	NA	<MDL	5930	14781.5
PFHxA	EE01_S04	NaCl_37psu_80rpm_24h	0.0548	NA	NA	<MDL	NA	<MDL	5930	14781.5
PFHxA	EE01_S05	NaCl_37psu_80rpm_24h	0.0944	NA	NA	<MDL	0.868056	>MDL	5930	14781.5
PFHxA	EE01_S06	NaCl_37psu_80rpm_24h	0.154	5170.96	0.679977	>MDL	1.41059	>MDL	5930	14781.5
PFHxA	EE01_S07	NaCl_37psu_80rpm_24h	0.256	3099.35	2.73438	>MQL	3.39988	>MQL	5930	14781.5
PFHxA	EE01_S08	NaCl_37psu_80rpm_24h	0.383	7146.59	5.74002	>MQL	16.4569	>MQL	5930	14781.5
PFHxA	EE01_S09	NaCl_37psu_80rpm_24h	0.605	6269.44	11.9358	>MQL	30.0203	>MQL	5930	14781.5
PFHxA	EE01_S10	NaCl_37psu_80rpm_24h	0.951	4559.1	33.4201	>MQL	61.1256	>MQL	5930	14781.5
PFHxA	EE01_S11	NaCl_37psu_80rpm_24h	1.64	2564.15	107.205	>MQL	110.279	>MQL	5930	14781.5
PFHxA	EE01_S12	NaCl_37psu_80rpm_24h	2.48	1404.52	282.118	>MQL	158.963	>MQL	5930	14781.5
PFHxA	EE01_S13	NaCl_37psu_80rpm_24h	3.67	1022.97	447.627	>MQL	183.702	>MQL	5930	14781.5
PFHxA	EE01_S14	NaCl_37psu_80rpm_24h	5.38	662.518	761.791	>MQL	202.474	>MQL	5930	14781.5
PFHxA	EE01_S15	NaCl_37psu_80rpm_24h	9.91	482.172	478.299	>MQL	92.5203	>MQL	5930	14781.5
PFHxA	EE02_S02	NaCl_37psu_80rpm_24h	0.015	NA	NA	<MDL	NA	<MDL	5360	14181.8
PFHxA	EE02_S03	NaCl_37psu_80rpm_24h	0.0306	NA	NA	<MDL	NA	<MDL	5360	14181.8
PFHxA	EE02_S04	NaCl_37psu_80rpm_24h	0.0548	NA	NA	<MDL	NA	<MDL	5360	14181.8
PFHxA	EE02_S05	NaCl_37psu_80rpm_24h	0.0944	NA	NA	<MDL	NA	<MDL	5360	14181.8
PFHxA	EE02_S06	NaCl_37psu_80rpm_24h	0.154	NA	0.651042	>MDL	NA	<MDL	5360	14181.8
PFHxA	EE02_S07	NaCl_37psu_80rpm_24h	0.256	4547.57	1.15741	>MDL	1.98929	>MQL	5360	14181.8
PFHxA	EE02_S08	NaCl_37psu_80rpm_24h	0.383	4810.65	5.96788	>MQL	10.8507	>MQL	5360	14181.8
PFHxA	EE02_S09	NaCl_37psu_80rpm_24h	0.605	8556.09	11.14	>MQL	36.0243	>MQL	5360	14181.8
PFHxA	EE02_S10	NaCl_37psu_80rpm_24h	0.951	3994.28	37.5434	>MQL	56.6768	>MQL	5360	14181.8
PFHxA	EE02_S11	NaCl_37psu_80rpm_24h	1.64	2787.07	103.009	>MQL	108.507	>MQL	5360	14181.8
PFHxA	EE02_S12	NaCl_37psu_80rpm_24h	2.48	1512.71	257.668	>MQL	147.316	>MQL	5360	14181.8
PFHxA	EE02_S13	NaCl_37psu_80rpm_24h	3.67	959.228	482.567	>MQL	174.949	>MQL	5360	14181.8
PFHxA	EE02_S14	NaCl_37psu_80rpm_24h	5.38	607.547	725.043	>MQL	166.486	>MQL	5360	14181.8
PFHxA	EE02_S15	NaCl_37psu_80rpm_24h	9.91	561.704	508.898	>MQL	108.037	>MQL	5360	14181.8
PFHxA	EE03_S02	NaCl_37psu_80rpm_24h	0.015	NA	NA	<MDL	NA	<MDL	4766	13874.6
PFHxA	EE03_S03	NaCl_37psu_80rpm_24h	0.0306	NA	1.01273	>MDL	NA	<MDL	4766	13874.6
PFHxA	EE03_S04	NaCl_37psu_80rpm_24h	0.0548	NA	NA	<MDL	NA	<MDL	4766	13874.6
PFHxA	EE03_S05	NaCl_37psu_80rpm_24h	0.0944	NA	0.506366	>MDL	NA	<MDL	4766	13874.6
PFHxA	EE03_S06	NaCl_37psu_80rpm_24h	0.154	NA	0.578704	>MDL	NA	<MDL	4766	13874.6
PFHxA	EE03_S07	NaCl_37psu_80rpm_24h	0.256	4690.2	1.30208	>MQL	2.0978	>MQL	4766	13874.6
PFHxA	EE03_S08	NaCl_37psu_80rpm_24h	0.383	2196.14	6.1849	>MQL	4.6658	>MQL	4766	13874.6
PFHxA	EE03_S09	NaCl_37psu_80rpm_24h	0.605	7393.68	12.7315	>MQL	32.3351	>MQL	4766	13874.6
PFHxA	EE03_S10	NaCl_37psu_80rpm_24h	0.951	5147.18	33.9988	>MQL	60.1128	>MQL	4766	13874.6
PFHxA	EE03_S11	NaCl_37psu_80rpm_24h	1.64	2901.64	88.4693	>MQL	88.18	>MQL	4766	13874.6
PFHxA	EE03_S12	NaCl_37psu_80rpm_24h	2.48	1483.24	262.659	>MQL	133.825	>MQL	4766	13874.6
PFHxA	EE03_S13	NaCl_37psu_80rpm_24h	3.67	682.439	290.22	>MQL	68.0339	>MQL	4766	13874.6
PFHxA	EE03_S14	NaCl_37psu_80rpm_24h	5.38	648.126	360.171	>MQL	80.1866	>MQL	4766	13874.6
PFHxA	EE03_S15	NaCl_37psu_80rpm_24h	9.91	536.742	442.564	>MQL	81.5972	>MQL	4766	13874.6
PFHxA	EE09_S02	Seasalt_37psu_80rpm_24h	0.015	NA	NA	<MDL	NA	<MDL	3775	13199.4
PFHxA	EE09_S03	Seasalt_37psu_80rpm_24h	0.0306	NA	NA	<MDL	NA	<MDL	3775	13199.4
PFHxA	EE09_S04	Seasalt_37psu_80rpm_24h	0.0548	NA	NA	<MDL	NA	<MDL	3775	13199.4
PFHxA	EE09_S05	Seasalt_37psu_80rpm_24h	0.0944	NA	NA	<MDL	NA	<MDL	3775	13199.4
PFHxA	EE09_S06	Seasalt_37psu_80rpm_24h	0.154	NA	NA	<MDL	NA	<MDL	3775	13199.4
PFHxA	EE09_S07	Seasalt_37psu_80rpm_24h	0.256	NA	0.578704	>MDL	NA	<MDL	3775	13199.4
PFHxA	EE09_S08	Seasalt_37psu_80rpm_24h	0.383	4482.73	2.82118	>MQL	3.6169	>MDL	3775	13199.4
PFHxA	EE09_S09	Seasalt_37psu_80rpm_24h	0.605	7687.22	4.91898	>MQL	10.8145	>MQL	3775	13199.4
PFHxA	EE09_S10	Seasalt_37psu_80rpm_24h	0.951	5253.12	15.191	>MQL	22.8226	>MQL	3775	13199.4
PFHxA	EE09_S11	Seasalt_37psu_80rpm_24h	1.64	3404.66	46.8027	>MQL	45.5729	>MQL	3775	13199.4
PFHxA	EE09_S12	Seasalt_37psu_80rpm_24h	2.48	1618.76	126.953	>MQL	58.7746	>MQL	3775	13199.4
PFHxA	EE09_S13	Seasalt_37psu_80rpm_24h	3.67	1204.04	210.069	>MQL	72.338	>MQL	3775	13199.4
PFHxA	EE09_S14	Seasalt_37psu_80rpm_24h	5.38	734.239	465.567	>MQL	97.7648	>MQL	3775	13199.4
PFHxA	EE09_S15	Seasalt_37psu_80rpm_24h	9.91	557.125	194.083	>MQL	30.9245	>MQL	3775	13199.4
PFHxA	EE10_S02	Seasalt_37psu_80rpm_24h	0.015	NA	NA	<MDL	NA	<MDL	3589	13593.8
PFHxA	EE10_S03	Seasalt_37psu_80rpm_24h	0.0306	NA	NA	<MDL	NA	<MDL	3589	13593.8
PFHxA	EE10_S04	Seasalt_37psu_80rpm_24h	0.0548	NA	NA	<MDL	NA	<MDL	3589	13593.8
PFHxA	EE10_S05	Seasalt_37psu_80rpm_24h	0.0944	NA	NA	<MDL	NA	<MDL	3589	13593.8
PFHxA	EE10_S06	Seasalt_37psu_80rpm_24h	0.154	NA	NA	<MDL	NA	<MDL	3589	13593.8
PFHxA	EE10_S07	Seasalt_37psu_80rpm_24h	0.256	NA	0.578704	>MDL	NA	<MDL	3589	13593.8
PFHxA	EE10_S08	Seasalt_37psu_80rpm_24h	0.383	4839.76	2.60417	>MQL	3.32755	>MDL	3589	13593.8
PFHxA	EE10_S09	Seasalt_37psu_80rpm_24h	0.605	7770.22	4.91898	>MQL	10.0911	>MQL	3589	13593.8
PFHxA	EE10_S10	Seasalt_37psu_80rpm_24h	0.951	6453.69	14.9016	>MQL	25.3906	>MQL	3589	13593.8
PFHxA	EE10_S11	Seasalt_37psu_80rpm_24h	1.64	3252.3	47.5984	>MQL	40.8709	>MQL	3589	13593.8
PFHxA	EE10_S12	Seasalt_37psu_80rpm_24h	2.48	1802.46	127.459	>MQL	60.6554	>MQL	3589	13593.8
PFHxA	EE10_S13	Seasalt_37psu_80rpm_24h	3.67	1146.77	261.502	>MQL	79.1739	>MQL	3589	13593.8
PFHxA	EE10_S14	Seasalt_37psu_80rpm_24h	5.38	780.327	511.936	>MQL	105.469	>MQL	3589	13593.8
PFHxA	EE10_S15	Seasalt_37psu_80rpm_24h	9.91	613.85	563.513	>MQL	91.3267	>MQL	3589	13593.8
PFHxA	EE11_S02	Seasalt_37psu_80rpm_24h	0.015	NA	NA	<MDL	NA	<MDL	3307	13932.6
PFHxA	EE11_S03	Seasalt_37psu_80rpm_24h	0.0306	NA	NA	<MDL	NA	<MDL	3307	13932.6
PFHxA	EE11_S04	Seasalt_37psu_80rpm_24h	0.0548	NA	NA	<MDL	NA	<MDL	3307	13932.6
PFHxA	EE11_S05	Seasalt_37psu_80rpm_24h	0.0944	NA	NA	<MDL	NA	<MDL	3307	13932.6
PFHxA	EE11_S06	Seasalt_37psu_80rpm_24h	0.154	NA	NA	<MDL	NA	<MDL	3307	13932.6
PFHxA	EE11_S07	Seasalt_37psu_80rpm_24h	0.256	NA	NA	<MDL	NA	<MDL	3307	13932.6
PFHxA	EE11_S08	Seasalt_37psu_80rpm_24h	0.383	4540.76	3.25521	>MQL	3.50839	>MDL	3307	13932.6
PFHxA	EE11_S09	Seasalt_37psu_80rpm_24h	0.605	7388.15	4.99132	>MQL	8.75289	>MQL	3307	13932.6
PFHxA	EE11_S10	Seasalt_37psu_80rpm_24h	0.951	5804.48	16.5654	>MQL	22.8226	>MQL	3307	13932.6
PFHxA	EE11_S11	Seasalt_37psu_80rpm_24h	1.64	3176.67	49.6962	>MQL	37.4711	>MQL	3307	13932.6
PFHxA	EE11_S12	Seasalt_37psu_80rpm_24h	2.48	1784.75	143.012	>MQL	60.583	>MQL	3307	13932.6
PFHxA	EE11_S13	Seasalt_37psu_80rpm_24h	3.67	1221.67	271.918	>MQL	78.8484	>MQL	3307	13932.6
PFHxA	EE11_S14	Seasalt_37psu_80rpm_24h	5.38	836.269	581.091	>MQL	115.343	>MQL	3307	13932.6
PFHxA	EE11_S15	Seasalt_37psu_80rpm_24h	9.91	594.985	670.501	>MQL	94.6904	>MQL	3307	13932.6
PFHxA	EE18_S02	Seasalt_37psu_1ppmNOM_80rpm_24h	0.015	NA	0.72338	>MDL	NA	<MDL	4758	12600.2
PFHxA	EE18_S03	Seasalt_37psu_1ppmNOM_80rpm_24h	0.0306	NA	NA	<MDL	NA	<MDL	4758	12600.2
PFHxA	EE18_S04	Seasalt_37psu_1ppmNOM_80rpm_24h	0.0548	NA	NA	<MDL	NA	<MDL	4758	12600.2
PFHxA	EE18_S05	Seasalt_37psu_1ppmNOM_80rpm_24h	0.0944	NA	NA	<MDL	1.08507	>MDL	4758	12600.2
PFHxA	EE18_S06	Seasalt_37psu_1ppmNOM_80rpm_24h	0.154	3889.56	1.15741	>MDL	1.69994	>MDL	4758	12600.2
PFHxA	EE18_S07	Seasalt_37psu_1ppmNOM_80rpm_24h	0.256	10971.2	0.506366	>MDL	2.0978	>MDL	4758	12600.2
PFHxA	EE18_S08	Seasalt_37psu_1ppmNOM_80rpm_24h	0.383	5804.67	3.58073	>MQL	7.84867	>MQL	4758	12600.2
PFHxA	EE18_S09	Seasalt_37psu_1ppmNOM_80rpm_24h	0.605	7519.03	6.07639	>MQL	17.2526	>MQL	4758	12600.2
PFHxA	EE18_S10	Seasalt_37psu_1ppmNOM_80rpm_24h	0.951	6722.8	17.7951	>MQL	45.1751	>MQL	4758	12600.2
PFHxA	EE18_S11	Seasalt_37psu_1ppmNOM_80rpm_24h	1.64	5010.92	46.2963	>MQL	87.6013	>MQL	4758	12600.2
PFHxA	EE18_S12	Seasalt_37psu_1ppmNOM_80rpm_24h	2.48	2575.1	129.702	>MQL	126.121	>MQL	4758	12600.2
PFHxA	EE18_S13	Seasalt_37psu_1ppmNOM_80rpm_24h	3.67	1541.92	250.217	>MQL	145.689	>MQL	4758	12600.2
PFHxA	EE18_S14	Seasalt_37psu_1ppmNOM_80rpm_24h	5.38	991.01	393.374	>MQL	147.208	>MQL	4758	12600.2
PFHxA	EE18_S15	Seasalt_37psu_1ppmNOM_80rpm_24h	9.91	675.501	153.139	>MQL	39.0625	>MQL	4758	12600.2
PFHxA	EE19_S02	Seasalt_37psu_1ppmNOM_80rpm_24h	0.015	NA	NA	<MDL	NA	<MDL	4568	12473.4
PFHxA	EE19_S03	Seasalt_37psu_1ppmNOM_80rpm_24h	0.0306	NA	NA	<MDL	NA	<MDL	4568	12473.4
PFHxA	EE19_S04	Seasalt_37psu_1ppmNOM_80rpm_24h	0.0548	NA	NA	<MDL	NA	<MDL	4568	12473.4
PFHxA	EE19_S05	Seasalt_37psu_1ppmNOM_80rpm_24h	0.0944	NA	NA	<MDL	1.0489	>MDL	4568	12473.4
PFHxA	EE19_S06	Seasalt_37psu_1ppmNOM_80rpm_24h	0.154	6280.39	0.72338	>MDL	1.66377	>MDL	4568	12473.4
PFHxA	EE19_S07	Seasalt_37psu_1ppmNOM_80rpm_24h	0.256	11897.6	0.506366	>MDL	2.20631	>MQL	4568	12473.4
PFHxA	EE19_S08	Seasalt_37psu_1ppmNOM_80rpm_24h	0.383	4694.72	4.12326	>MQL	7.08912	>MQL	4568	12473.4
PFHxA	EE19_S09	Seasalt_37psu_1ppmNOM_80rpm_24h	0.605	5277.64	8.60822	>MQL	16.6377	>MQL	4568	12473.4
PFHxA	EE19_S10	Seasalt_37psu_1ppmNOM_80rpm_24h	0.951	8024.04	17.0718	>MQL	50.1664	>MQL	4568	12473.4
PFHxA	EE19_S11	Seasalt_37psu_1ppmNOM_80rpm_24h	1.64	8323.15	32.3351	>MQL	98.5605	>MQL	4568	12473.4
PFHxA	EE19_S12	Seasalt_37psu_1ppmNOM_80rpm_24h	2.48	3052.32	124.638	>MQL	139.323	>MQL	4568	12473.4
PFHxA	EE19_S13	Seasalt_37psu_1ppmNOM_80rpm_24h	3.67	1688.7	210.72	>MQL	130.317	>MQL	4568	12473.4
PFHxA	EE19_S14	Seasalt_37psu_1ppmNOM_80rpm_24h	5.38	1076.76	412.109	>MQL	162.507	>MQL	4568	12473.4
PFHxA	EE19_S15	Seasalt_37psu_1ppmNOM_80rpm_24h	9.91	794.617	159.216	>MQL	46.3325	>MQL	4568	12473.4
PFHxA	EE20_S02	Seasalt_37psu_1ppmNOM_80rpm_24h	0.015	NA	0.578704	>MDL	NA	<MDL	3742	12498.7
PFHxA	EE20_S03	Seasalt_37psu_1ppmNOM_80rpm_24h	0.0306	NA	1.15741	>MDL	NA	<MDL	3742	12498.7
PFHxA	EE20_S04	Seasalt_37psu_1ppmNOM_80rpm_24h	0.0548	NA	NA	<MDL	NA	<MDL	3742	12498.7
PFHxA	EE20_S05	Seasalt_37psu_1ppmNOM_80rpm_24h	0.0944	NA	NA	<MDL	1.69994	>MDL	3742	12498.7
PFHxA	EE20_S06	Seasalt_37psu_1ppmNOM_80rpm_24h	0.154	8350.28	0.651042	>MDL	1.6276	>MDL	3742	12498.7
PFHxA	EE20_S07	Seasalt_37psu_1ppmNOM_80rpm_24h	0.256	14102.7	0.651042	>MDL	2.74884	>MQL	3742	12498.7
PFHxA	EE20_S08	Seasalt_37psu_1ppmNOM_80rpm_24h	0.383	6203.07	4.55729	>MQL	8.46354	>MQL	3742	12498.7
PFHxA	EE20_S09	Seasalt_37psu_1ppmNOM_80rpm_24h	0.605	10154.7	6.2934	>MQL	19.1334	>MQL	3742	12498.7
PFHxA	EE20_S10	Seasalt_37psu_1ppmNOM_80rpm_24h	0.951	9873.84	16.4931	>MQL	48.7558	>MQL	3742	12498.7
PFHxA	EE20_S11	Seasalt_37psu_1ppmNOM_80rpm_24h	1.64	7715.88	44.5602	>MQL	102.937	>MQL	3742	12498.7
PFHxA	EE20_S12	Seasalt_37psu_1ppmNOM_80rpm_24h	2.48	3653.6	129.485	>MQL	141.638	>MQL	3742	12498.7
PFHxA	EE20_S13	Seasalt_37psu_1ppmNOM_80rpm_24h	3.67	2140.98	218.822	>MQL	140.263	>MQL	3742	12498.7
PFHxA	EE20_S14	Seasalt_37psu_1ppmNOM_80rpm_24h	5.38	1152.57	330.802	>MQL	114.149	>MQL	3742	12498.7
PFHxA	EE20_S15	Seasalt_37psu_1ppmNOM_80rpm_24h	9.91	857.229	168.692	>MQL	43.2943	>MQL	3742	12498.7
PFHxA	EE21_S02	Seasalt_37psu_2ppmNOM_80rpm_24h	0.015	NA	0.651042	>MDL	NA	<MDL	4908	12322.1
PFHxA	EE21_S03	Seasalt_37psu_2ppmNOM_80rpm_24h	0.0306	NA	NA	<MDL	NA	<MDL	4908	12322.1
PFHxA	EE21_S04	Seasalt_37psu_2ppmNOM_80rpm_24h	0.0548	NA	NA	<MDL	NA	<MDL	4908	12322.1
PFHxA	EE21_S05	Seasalt_37psu_2ppmNOM_80rpm_24h	0.0944	NA	NA	<MDL	0.976563	>MDL	4908	12322.1
PFHxA	EE21_S06	Seasalt_37psu_2ppmNOM_80rpm_24h	0.154	6137.06	0.651042	>MDL	1.59144	>MDL	4908	12322.1
PFHxA	EE21_S07	Seasalt_37psu_2ppmNOM_80rpm_24h	0.256	8368.72	0.651042	>MDL	2.17014	>MDL	4908	12322.1
PFHxA	EE21_S08	Seasalt_37psu_2ppmNOM_80rpm_24h	0.383	2434.54	4.77431	>MQL	4.62963	>MQL	4908	12322.1
PFHxA	EE21_S09	Seasalt_37psu_2ppmNOM_80rpm_24h	0.605	3171.3	6.87211	>MQL	8.68056	>MQL	4908	12322.1
PFHxA	EE21_S10	Seasalt_37psu_2ppmNOM_80rpm_24h	0.951	3811.78	15.842	>MQL	24.0524	>MQL	4908	12322.1
PFHxA	EE21_S11	Seasalt_37psu_2ppmNOM_80rpm_24h	1.64	4422.45	42.4624	>MQL	74.7975	>MQL	4908	12322.1
PFHxA	EE21_S12	Seasalt_37psu_2ppmNOM_80rpm_24h	2.48	901.081	155.093	>MQL	55.6641	>MQL	4908	12322.1
PFHxA	EE21_S13	Seasalt_37psu_2ppmNOM_80rpm_24h	3.67	1595.48	215.422	>MQL	136.9	>MQL	4908	12322.1
PFHxA	EE21_S14	Seasalt_37psu_2ppmNOM_80rpm_24h	5.38	1107.04	339.916	>MQL	149.884	>MQL	4908	12322.1
PFHxA	EE21_S15	Seasalt_37psu_2ppmNOM_80rpm_24h	9.91	530.586	248.843	>MQL	52.5897	>MQL	4908	12322.1
PFHxA	EE22_S02	Seasalt_37psu_2ppmNOM_80rpm_24h	0.015	NA	NA	<MDL	NA	<MDL	4230	12209.3
PFHxA	EE22_S03	Seasalt_37psu_2ppmNOM_80rpm_24h	0.0306	NA	NA	<MDL	NA	<MDL	4230	12209.3
PFHxA	EE22_S04	Seasalt_37psu_2ppmNOM_80rpm_24h	0.0548	NA	NA	<MDL	NA	<MDL	4230	12209.3
PFHxA	EE22_S05	Seasalt_37psu_2ppmNOM_80rpm_24h	0.0944	NA	NA	<MDL	NA	<MDL	4230	12209.3
PFHxA	EE22_S06	Seasalt_37psu_2ppmNOM_80rpm_24h	0.154	7215.9	0.651042	>MDL	1.6276	>MDL	4230	12209.3
PFHxA	EE22_S07	Seasalt_37psu_2ppmNOM_80rpm_24h	0.256	9921.86	0.578704	>MDL	1.98929	>MDL	4230	12209.3
PFHxA	EE22_S08	Seasalt_37psu_2ppmNOM_80rpm_24h	0.383	4115.73	3.90625	>MQL	5.57002	>MQL	4230	12209.3
PFHxA	EE22_S09	Seasalt_37psu_2ppmNOM_80rpm_24h	0.605	4661.08	5.35301	>MQL	8.64439	>MQL	4230	12209.3
PFHxA	EE22_S10	Seasalt_37psu_2ppmNOM_80rpm_24h	0.951	9687.23	11.0677	>MQL	37.1455	>MQL	4230	12209.3
PFHxA	EE22_S11	Seasalt_37psu_2ppmNOM_80rpm_24h	1.64	4178.58	34.5775	>MQL	50.0579	>MQL	4230	12209.3
PFHxA	EE22_S12	Seasalt_37psu_2ppmNOM_80rpm_24h	2.48	2276.58	105.975	>MQL	83.5865	>MQL	4230	12209.3
PFHxA	EE22_S13	Seasalt_37psu_2ppmNOM_80rpm_24h	3.67	1053.31	160.663	>MQL	58.6299	>MQL	4230	12209.3
PFHxA	EE22_S14	Seasalt_37psu_2ppmNOM_80rpm_24h	5.38	1525.36	167.679	>MQL	88.614	>MQL	4230	12209.3
PFHxA	EE22_S15	Seasalt_37psu_2ppmNOM_80rpm_24h	9.91	1197.14	50.4919	>MQL	20.9418	>MQL	4230	12209.3
PFHxA	EE23_S02	Seasalt_37psu_2ppmNOM_80rpm_24h	0.015	NA	NA	<MDL	NA	<MDL	4244	11824.7
PFHxA	EE23_S03	Seasalt_37psu_2ppmNOM_80rpm_24h	0.0306	NA	NA	<MDL	NA	<MDL	4244	11824.7
PFHxA	EE23_S04	Seasalt_37psu_2ppmNOM_80rpm_24h	0.0548	NA	0.72338	>MDL	NA	<MDL	4244	11824.7
PFHxA	EE23_S05	Seasalt_37psu_2ppmNOM_80rpm_24h	0.0944	NA	NA	<MDL	NA	<MDL	4244	11824.7
PFHxA	EE23_S06	Seasalt_37psu_2ppmNOM_80rpm_24h	0.154	NA	NA	<MDL	1.33825	>MDL	4244	11824.7
PFHxA	EE23_S07	Seasalt_37psu_2ppmNOM_80rpm_24h	0.256	4256.72	1.30208	>MQL	1.98929	>MDL	4244	11824.7
PFHxA	EE23_S08	Seasalt_37psu_2ppmNOM_80rpm_24h	0.383	4334.11	3.58073	>MQL	5.57002	>MQL	4244	11824.7
PFHxA	EE23_S09	Seasalt_37psu_2ppmNOM_80rpm_24h	0.605	859.577	40.7986	>MQL	12.5868	>MQL	4244	11824.7
PFHxA	EE23_S10	Seasalt_37psu_2ppmNOM_80rpm_24h	0.951	7681.09	15.9144	>MQL	43.873	>MQL	4244	11824.7
PFHxA	EE23_S11	Seasalt_37psu_2ppmNOM_80rpm_24h	1.64	5631.5	40.9433	>MQL	82.7546	>MQL	4244	11824.7
PFHxA	EE23_S12	Seasalt_37psu_2ppmNOM_80rpm_24h	2.48	2931.44	119.358	>MQL	125.579	>MQL	4244	11824.7
PFHxA	EE23_S13	Seasalt_37psu_2ppmNOM_80rpm_24h	3.67	1786.63	134.187	>MQL	86.046	>MQL	4244	11824.7
PFHxA	EE23_S14	Seasalt_37psu_2ppmNOM_80rpm_24h	5.38	1243.97	180.411	>MQL	80.5483	>MQL	4244	11824.7
PFHxA	EE23_S15	Seasalt_37psu_2ppmNOM_80rpm_24h	9.91	998.503	46.224	>MQL	16.5654	>MQL	4244	11824.7
PFHxS	EE01_S02	NaCl_37psu_80rpm_24h	0.015	NA	NA	<MDL	NA	<MDL	5601	14781.5
PFHxS	EE01_S03	NaCl_37psu_80rpm_24h	0.0306	NA	NA	<MDL	NA	<MDL	5601	14781.5
PFHxS	EE01_S04	NaCl_37psu_80rpm_24h	0.0548	NA	NA	<MDL	NA	<MDL	5601	14781.5
PFHxS	EE01_S05	NaCl_37psu_80rpm_24h	0.0944	NA	NA	<MDL	4.70197	>MQL	5601	14781.5
PFHxS	EE01_S06	NaCl_37psu_80rpm_24h	0.154	33550.1	0.679977	>MDL	8.64439	>MQL	5601	14781.5
PFHxS	EE01_S07	NaCl_37psu_80rpm_24h	0.256	15394.7	2.73438	>MQL	15.9505	>MQL	5601	14781.5
PFHxS	EE01_S08	NaCl_37psu_80rpm_24h	0.383	28486.2	5.74002	>MQL	61.9575	>MQL	5601	14781.5
PFHxS	EE01_S09	NaCl_37psu_80rpm_24h	0.605	40737.9	11.9358	>MQL	184.245	>MQL	5601	14781.5
PFHxS	EE01_S10	NaCl_37psu_80rpm_24h	0.951	33776.9	33.4201	>MQL	427.734	>MQL	5601	14781.5
PFHxS	EE01_S11	NaCl_37psu_80rpm_24h	1.64	19220.6	107.205	>MQL	780.78	>MQL	5601	14781.5
PFHxS	EE01_S12	NaCl_37psu_80rpm_24h	2.48	10595.6	282.118	>MQL	1132.67	>MQL	5601	14781.5
PFHxS	EE01_S13	NaCl_37psu_80rpm_24h	3.67	7991.89	447.627	>MQL	1355.54	>MQL	5601	14781.5
PFHxS	EE01_S14	NaCl_37psu_80rpm_24h	5.38	4520.35	761.791	>MQL	1304.83	>MQL	5601	14781.5
PFHxS	EE01_S15	NaCl_37psu_80rpm_24h	9.91	3099.09	478.299	>MQL	561.668	>MQL	5601	14781.5
PFHxS	EE02_S02	NaCl_37psu_80rpm_24h	0.015	NA	NA	<MDL	NA	<MDL	2397	14181.8
PFHxS	EE02_S03	NaCl_37psu_80rpm_24h	0.0306	NA	NA	<MDL	NA	<MDL	2397	14181.8
PFHxS	EE02_S04	NaCl_37psu_80rpm_24h	0.0548	NA	NA	<MDL	NA	<MDL	2397	14181.8
PFHxS	EE02_S05	NaCl_37psu_80rpm_24h	0.0944	NA	NA	<MDL	2.96586	>MQL	2397	14181.8
PFHxS	EE02_S06	NaCl_37psu_80rpm_24h	0.154	44044.9	0.651042	>MDL	4.84664	>MQL	2397	14181.8
PFHxS	EE02_S07	NaCl_37psu_80rpm_24h	0.256	49550.5	1.15741	>MDL	9.69329	>MQL	2397	14181.8
PFHxS	EE02_S08	NaCl_37psu_80rpm_24h	0.383	37112.5	5.96788	>MQL	37.4349	>MQL	2397	14181.8
PFHxS	EE02_S09	NaCl_37psu_80rpm_24h	0.605	64677.9	11.14	>MQL	121.781	>MQL	2397	14181.8
PFHxS	EE02_S10	NaCl_37psu_80rpm_24h	0.951	40292.5	37.5434	>MQL	255.679	>MQL	2397	14181.8
PFHxS	EE02_S11	NaCl_37psu_80rpm_24h	1.64	27328.4	103.009	>MQL	475.803	>MQL	2397	14181.8
PFHxS	EE02_S12	NaCl_37psu_80rpm_24h	2.48	15392.5	257.668	>MQL	670.356	>MQL	2397	14181.8
PFHxS	EE02_S13	NaCl_37psu_80rpm_24h	3.67	8523.06	482.567	>MQL	695.168	>MQL	2397	14181.8
PFHxS	EE02_S14	NaCl_37psu_80rpm_24h	5.38	5206.06	725.043	>MQL	637.985	>MQL	2397	14181.8
PFHxS	EE02_S15	NaCl_37psu_80rpm_24h	9.91	4453.55	508.898	>MQL	383.066	>MQL	2397	14181.8
PFHxS	EE03_S02	NaCl_37psu_80rpm_24h	0.015	NA	NA	<MDL	NA	<MDL	1193	13874.6
PFHxS	EE03_S03	NaCl_37psu_80rpm_24h	0.0306	NA	1.01273	>MDL	NA	<MDL	1193	13874.6
PFHxS	EE03_S04	NaCl_37psu_80rpm_24h	0.0548	NA	NA	<MDL	NA	<MDL	1193	13874.6
PFHxS	EE03_S05	NaCl_37psu_80rpm_24h	0.0944	49012.1	0.506366	>MDL	2.13397	>MQL	1193	13874.6
PFHxS	EE03_S06	NaCl_37psu_80rpm_24h	0.154	63965	0.578704	>MDL	3.18287	>MQL	1193	13874.6
PFHxS	EE03_S07	NaCl_37psu_80rpm_24h	0.256	69133.8	1.30208	>MQL	7.74016	>MQL	1193	13874.6
PFHxS	EE03_S08	NaCl_37psu_80rpm_24h	0.383	25028.3	6.1849	>MQL	13.3102	>MQL	1193	13874.6
PFHxS	EE03_S09	NaCl_37psu_80rpm_24h	0.605	74306.4	12.7315	>MQL	81.344	>MQL	1193	13874.6
PFHxS	EE03_S10	NaCl_37psu_80rpm_24h	0.951	61144.1	33.9988	>MQL	178.747	>MQL	1193	13874.6
PFHxS	EE03_S11	NaCl_37psu_80rpm_24h	1.64	39853.9	88.4693	>MQL	303.168	>MQL	1193	13874.6
PFHxS	EE03_S12	NaCl_37psu_80rpm_24h	2.48	19310.7	262.659	>MQL	436.126	>MQL	1193	13874.6
PFHxS	EE03_S13	NaCl_37psu_80rpm_24h	3.67	8119.54	290.22	>MQL	202.619	>MQL	1193	13874.6
PFHxS	EE03_S14	NaCl_37psu_80rpm_24h	5.38	6901.15	360.171	>MQL	213.723	>MQL	1193	13874.6
PFHxS	EE03_S15	NaCl_37psu_80rpm_24h	9.91	4867.37	442.564	>MQL	185.221	>MQL	1193	13874.6
PFHxS	EE09_S02	Seasalt_37psu_80rpm_24h	0.015	NA	NA	<MDL	NA	<MDL	3576	13199.4
PFHxS	EE09_S03	Seasalt_37psu_80rpm_24h	0.0306	NA	NA	<MDL	NA	<MDL	3576	13199.4
PFHxS	EE09_S04	Seasalt_37psu_80rpm_24h	0.0548	NA	NA	<MDL	NA	<MDL	3576	13199.4
PFHxS	EE09_S05	Seasalt_37psu_80rpm_24h	0.0944	NA	NA	<MDL	0.72338	>MQL	3576	13199.4
PFHxS	EE09_S06	Seasalt_37psu_80rpm_24h	0.154	NA	NA	<MDL	3.50839	>MQL	3576	13199.4
PFHxS	EE09_S07	Seasalt_37psu_80rpm_24h	0.256	46600.2	0.578704	>MDL	7.30613	>MQL	3576	13199.4
PFHxS	EE09_S08	Seasalt_37psu_80rpm_24h	0.383	38567.3	2.82118	>MQL	29.4777	>MQL	3576	13199.4
PFHxS	EE09_S09	Seasalt_37psu_80rpm_24h	0.605	57185	4.91898	>MQL	76.208	>MQL	3576	13199.4
PFHxS	EE09_S10	Seasalt_37psu_80rpm_24h	0.951	39002.7	15.191	>MQL	160.518	>MQL	3576	13199.4
PFHxS	EE09_S11	Seasalt_37psu_80rpm_24h	1.64	24659.7	46.8027	>MQL	312.681	>MQL	3576	13199.4
PFHxS	EE09_S12	Seasalt_37psu_80rpm_24h	2.48	12762.2	126.953	>MQL	438.947	>MQL	3576	13199.4
PFHxS	EE09_S13	Seasalt_37psu_80rpm_24h	3.67	8891.58	210.069	>MQL	506.04	>MQL	3576	13199.4
PFHxS	EE09_S14	Seasalt_37psu_80rpm_24h	5.38	4245.4	465.567	>MQL	535.482	>MQL	3576	13199.4
PFHxS	EE09_S15	Seasalt_37psu_80rpm_24h	9.91	3550.09	194.083	>MQL	186.668	>MQL	3576	13199.4
PFHxS	EE10_S02	Seasalt_37psu_80rpm_24h	0.015	NA	NA	<MDL	NA	<MDL	2476	13593.8
PFHxS	EE10_S03	Seasalt_37psu_80rpm_24h	0.0306	NA	NA	<MDL	NA	<MDL	2476	13593.8
PFHxS	EE10_S04	Seasalt_37psu_80rpm_24h	0.0548	NA	NA	<MDL	NA	<MDL	2476	13593.8
PFHxS	EE10_S05	Seasalt_37psu_80rpm_24h	0.0944	NA	NA	<MDL	0.72338	>MQL	2476	13593.8
PFHxS	EE10_S06	Seasalt_37psu_80rpm_24h	0.154	NA	NA	<MDL	1.98929	>MQL	2476	13593.8
PFHxS	EE10_S07	Seasalt_37psu_80rpm_24h	0.256	54902.3	0.578704	>MDL	5.78704	>MQL	2476	13593.8
PFHxS	EE10_S08	Seasalt_37psu_80rpm_24h	0.383	46972	2.60417	>MQL	22.2801	>MQL	2476	13593.8
PFHxS	EE10_S09	Seasalt_37psu_80rpm_24h	0.605	60231.1	4.91898	>MQL	53.9641	>MQL	2476	13593.8
PFHxS	EE10_S10	Seasalt_37psu_80rpm_24h	0.951	47493.2	14.9016	>MQL	128.906	>MQL	2476	13593.8
PFHxS	EE10_S11	Seasalt_37psu_80rpm_24h	1.64	26191.3	47.5984	>MQL	227.069	>MQL	2476	13593.8
PFHxS	EE10_S12	Seasalt_37psu_80rpm_24h	2.48	13333	127.459	>MQL	309.534	>MQL	2476	13593.8
PFHxS	EE10_S13	Seasalt_37psu_80rpm_24h	3.67	8723.63	261.502	>MQL	415.509	>MQL	2476	13593.8
PFHxS	EE10_S14	Seasalt_37psu_80rpm_24h	5.38	5087.21	511.936	>MQL	474.356	>MQL	2476	13593.8
PFHxS	EE10_S15	Seasalt_37psu_80rpm_24h	9.91	4146.92	563.513	>MQL	425.637	>MQL	2476	13593.8
PFHxS	EE11_S02	Seasalt_37psu_80rpm_24h	0.015	NA	NA	<MDL	NA	<MDL	1722	13932.6
PFHxS	EE11_S03	Seasalt_37psu_80rpm_24h	0.0306	NA	NA	<MDL	NA	<MDL	1722	13932.6
PFHxS	EE11_S04	Seasalt_37psu_80rpm_24h	0.0548	NA	NA	<MDL	NA	<MDL	1722	13932.6
PFHxS	EE11_S05	Seasalt_37psu_80rpm_24h	0.0944	NA	NA	<MDL	0.325521	>MDL	1722	13932.6
PFHxS	EE11_S06	Seasalt_37psu_80rpm_24h	0.154	NA	NA	<MDL	1.98929	>MQL	1722	13932.6
PFHxS	EE11_S07	Seasalt_37psu_80rpm_24h	0.256	NA	NA	<MDL	3.79774	>MQL	1722	13932.6
PFHxS	EE11_S08	Seasalt_37psu_80rpm_24h	0.383	47467	3.25521	>MQL	19.0972	>MQL	1722	13932.6
PFHxS	EE11_S09	Seasalt_37psu_80rpm_24h	0.605	66662.5	4.99132	>MQL	41.1241	>MQL	1722	13932.6
PFHxS	EE11_S10	Seasalt_37psu_80rpm_24h	0.951	46143.2	16.5654	>MQL	94.4734	>MQL	1722	13932.6
PFHxS	EE11_S11	Seasalt_37psu_80rpm_24h	1.64	27040.5	49.6962	>MQL	166.088	>MQL	1722	13932.6
PFHxS	EE11_S12	Seasalt_37psu_80rpm_24h	2.48	13380.6	143.012	>MQL	236.509	>MQL	1722	13932.6
PFHxS	EE11_S13	Seasalt_37psu_80rpm_24h	3.67	8666.74	271.918	>MQL	291.269	>MQL	1722	13932.6
PFHxS	EE11_S14	Seasalt_37psu_80rpm_24h	5.38	5558.32	581.091	>MQL	399.197	>MQL	1722	13932.6
PFHxS	EE11_S15	Seasalt_37psu_80rpm_24h	9.91	3962.56	670.501	>MQL	328.378	>MQL	1722	13932.6
PFHxS	EE18_S02	Seasalt_37psu_1ppmNOM_80rpm_24h	0.015	NA	0.72338	>MDL	NA	<MDL	2765	12600.2
PFHxS	EE18_S03	Seasalt_37psu_1ppmNOM_80rpm_24h	0.0306	NA	NA	<MDL	NA	<MDL	2765	12600.2
PFHxS	EE18_S04	Seasalt_37psu_1ppmNOM_80rpm_24h	0.0548	NA	NA	<MDL	NA	<MDL	2765	12600.2
PFHxS	EE18_S05	Seasalt_37psu_1ppmNOM_80rpm_24h	0.0944	NA	NA	<MDL	0.72338	>MDL	2765	12600.2
PFHxS	EE18_S06	Seasalt_37psu_1ppmNOM_80rpm_24h	0.154	15522.4	1.15741	>MDL	3.94242	>MQL	2765	12600.2
PFHxS	EE18_S07	Seasalt_37psu_1ppmNOM_80rpm_24h	0.256	83003.1	0.506366	>MDL	9.22309	>MQL	2765	12600.2
PFHxS	EE18_S08	Seasalt_37psu_1ppmNOM_80rpm_24h	0.383	73510.9	3.58073	>MQL	57.7619	>MQL	2765	12600.2
PFHxS	EE18_S09	Seasalt_37psu_1ppmNOM_80rpm_24h	0.605	131367	6.07639	>MQL	175.166	>MQL	2765	12600.2
PFHxS	EE18_S10	Seasalt_37psu_1ppmNOM_80rpm_24h	0.951	114370	17.7951	>MQL	446.615	>MQL	2765	12600.2
PFHxS	EE18_S11	Seasalt_37psu_1ppmNOM_80rpm_24h	1.64	81442.7	46.2963	>MQL	827.402	>MQL	2765	12600.2
PFHxS	EE18_S12	Seasalt_37psu_1ppmNOM_80rpm_24h	2.48	36256.8	129.702	>MQL	1031.94	>MQL	2765	12600.2
PFHxS	EE18_S13	Seasalt_37psu_1ppmNOM_80rpm_24h	3.67	21531	250.217	>MQL	1182.22	>MQL	2765	12600.2
PFHxS	EE18_S14	Seasalt_37psu_1ppmNOM_80rpm_24h	5.38	12401.5	393.374	>MQL	1070.53	>MQL	2765	12600.2
PFHxS	EE18_S15	Seasalt_37psu_1ppmNOM_80rpm_24h	9.91	8991.37	153.139	>MQL	302.156	>MQL	2765	12600.2
PFHxS	EE19_S02	Seasalt_37psu_1ppmNOM_80rpm_24h	0.015	NA	NA	<MDL	NA	<MDL	1737	12473.4
PFHxS	EE19_S03	Seasalt_37psu_1ppmNOM_80rpm_24h	0.0306	NA	NA	<MDL	NA	<MDL	1737	12473.4
PFHxS	EE19_S04	Seasalt_37psu_1ppmNOM_80rpm_24h	0.0548	NA	NA	<MDL	NA	<MDL	1737	12473.4
PFHxS	EE19_S05	Seasalt_37psu_1ppmNOM_80rpm_24h	0.0944	NA	NA	<MDL	0.506366	>MDL	1737	12473.4
PFHxS	EE19_S06	Seasalt_37psu_1ppmNOM_80rpm_24h	0.154	26928.8	0.72338	>MDL	2.71267	>MQL	1737	12473.4
PFHxS	EE19_S07	Seasalt_37psu_1ppmNOM_80rpm_24h	0.256	108741	0.506366	>MDL	7.66782	>MQL	1737	12473.4
PFHxS	EE19_S08	Seasalt_37psu_1ppmNOM_80rpm_24h	0.383	85353.1	4.12326	>MQL	49.009	>MQL	1737	12473.4
PFHxS	EE19_S09	Seasalt_37psu_1ppmNOM_80rpm_24h	0.605	110461	8.60822	>MQL	132.415	>MQL	1737	12473.4
PFHxS	EE19_S10	Seasalt_37psu_1ppmNOM_80rpm_24h	0.951	147530	17.0718	>MQL	350.731	>MQL	1737	12473.4
PFHxS	EE19_S11	Seasalt_37psu_1ppmNOM_80rpm_24h	1.64	128961	32.3351	>MQL	580.693	>MQL	1737	12473.4
PFHxS	EE19_S12	Seasalt_37psu_1ppmNOM_80rpm_24h	2.48	47020.3	124.638	>MQL	816.117	>MQL	1737	12473.4
PFHxS	EE19_S13	Seasalt_37psu_1ppmNOM_80rpm_24h	3.67	24915.3	210.72	>MQL	731.12	>MQL	1737	12473.4
PFHxS	EE19_S14	Seasalt_37psu_1ppmNOM_80rpm_24h	5.38	15084.9	412.109	>MQL	865.705	>MQL	1737	12473.4
PFHxS	EE19_S15	Seasalt_37psu_1ppmNOM_80rpm_24h	9.91	9959.11	159.216	>MQL	220.812	>MQL	1737	12473.4
PFHxS	EE20_S02	Seasalt_37psu_1ppmNOM_80rpm_24h	0.015	NA	0.578704	>MDL	NA	<MDL	865	12498.7
PFHxS	EE20_S03	Seasalt_37psu_1ppmNOM_80rpm_24h	0.0306	NA	1.15741	>MDL	NA	<MDL	865	12498.7
PFHxS	EE20_S04	Seasalt_37psu_1ppmNOM_80rpm_24h	0.0548	NA	NA	<MDL	NA	<MDL	865	12498.7
PFHxS	EE20_S05	Seasalt_37psu_1ppmNOM_80rpm_24h	0.0944	NA	NA	<MDL	0.325521	>MDL	865	12498.7
PFHxS	EE20_S06	Seasalt_37psu_1ppmNOM_80rpm_24h	0.154	46559.1	0.651042	>MDL	2.0978	>MQL	865	12498.7
PFHxS	EE20_S07	Seasalt_37psu_1ppmNOM_80rpm_24h	0.256	130044	0.651042	>MDL	5.85938	>MQL	865	12498.7
PFHxS	EE20_S08	Seasalt_37psu_1ppmNOM_80rpm_24h	0.383	101031	4.55729	>MQL	31.8649	>MQL	865	12498.7
PFHxS	EE20_S09	Seasalt_37psu_1ppmNOM_80rpm_24h	0.605	209184	6.2934	>MQL	91.1097	>MQL	865	12498.7
PFHxS	EE20_S10	Seasalt_37psu_1ppmNOM_80rpm_24h	0.951	197411	16.4931	>MQL	225.333	>MQL	865	12498.7
PFHxS	EE20_S11	Seasalt_37psu_1ppmNOM_80rpm_24h	1.64	128238	44.5602	>MQL	395.472	>MQL	865	12498.7
PFHxS	EE20_S12	Seasalt_37psu_1ppmNOM_80rpm_24h	2.48	57837.8	129.485	>MQL	518.302	>MQL	865	12498.7
PFHxS	EE20_S13	Seasalt_37psu_1ppmNOM_80rpm_24h	3.67	34535.2	218.822	>MQL	523.003	>MQL	865	12498.7
PFHxS	EE20_S14	Seasalt_37psu_1ppmNOM_80rpm_24h	5.38	15528.4	330.802	>MQL	355.505	>MQL	865	12498.7
PFHxS	EE20_S15	Seasalt_37psu_1ppmNOM_80rpm_24h	9.91	11704.5	168.692	>MQL	136.646	>MQL	865	12498.7
PFHxS	EE21_S02	Seasalt_37psu_2ppmNOM_80rpm_24h	0.015	NA	0.651042	>MDL	NA	<MDL	949	12322.1
PFHxS	EE21_S03	Seasalt_37psu_2ppmNOM_80rpm_24h	0.0306	NA	NA	<MDL	NA	<MDL	949	12322.1
PFHxS	EE21_S04	Seasalt_37psu_2ppmNOM_80rpm_24h	0.0548	NA	NA	<MDL	NA	<MDL	949	12322.1
PFHxS	EE21_S05	Seasalt_37psu_2ppmNOM_80rpm_24h	0.0944	NA	NA	<MDL	0.253183	>MDL	949	12322.1
PFHxS	EE21_S06	Seasalt_37psu_2ppmNOM_80rpm_24h	0.154	28854	0.651042	>MDL	1.44676	>MQL	949	12322.1
PFHxS	EE21_S07	Seasalt_37psu_2ppmNOM_80rpm_24h	0.256	82233.9	0.651042	>MDL	4.12326	>MQL	949	12322.1
PFHxS	EE21_S08	Seasalt_37psu_2ppmNOM_80rpm_24h	0.383	52724.1	4.77431	>MQL	19.3866	>MQL	949	12322.1
PFHxS	EE21_S09	Seasalt_37psu_2ppmNOM_80rpm_24h	0.605	107975	6.87211	>MQL	57.147	>MQL	949	12322.1
PFHxS	EE21_S10	Seasalt_37psu_2ppmNOM_80rpm_24h	0.951	126286	15.842	>MQL	154.08	>MQL	949	12322.1
PFHxS	EE21_S11	Seasalt_37psu_2ppmNOM_80rpm_24h	1.64	91940.8	42.4624	>MQL	300.673	>MQL	949	12322.1
PFHxS	EE21_S12	Seasalt_37psu_2ppmNOM_80rpm_24h	2.48	16772.4	155.093	>MQL	200.34	>MQL	949	12322.1
PFHxS	EE21_S13	Seasalt_37psu_2ppmNOM_80rpm_24h	3.67	25371.3	215.422	>MQL	420.935	>MQL	949	12322.1
PFHxS	EE21_S14	Seasalt_37psu_2ppmNOM_80rpm_24h	5.38	17064.2	339.916	>MQL	446.723	>MQL	949	12322.1
PFHxS	EE21_S15	Seasalt_37psu_2ppmNOM_80rpm_24h	9.91	8566.24	248.843	>MQL	164.171	>MQL	949	12322.1
PFHxS	EE22_S02	Seasalt_37psu_2ppmNOM_80rpm_24h	0.015	NA	NA	<MDL	NA	<MDL	471	12209.3
PFHxS	EE22_S03	Seasalt_37psu_2ppmNOM_80rpm_24h	0.0306	NA	NA	<MDL	NA	<MDL	471	12209.3
PFHxS	EE22_S04	Seasalt_37psu_2ppmNOM_80rpm_24h	0.0548	NA	NA	<MDL	NA	<MDL	471	12209.3
PFHxS	EE22_S05	Seasalt_37psu_2ppmNOM_80rpm_24h	0.0944	NA	NA	<MDL	0.289352	>MDL	471	12209.3
PFHxS	EE22_S06	Seasalt_37psu_2ppmNOM_80rpm_24h	0.154	44643.6	0.651042	>MDL	1.12124	>MQL	471	12209.3
PFHxS	EE22_S07	Seasalt_37psu_2ppmNOM_80rpm_24h	0.256	110169	0.578704	>MDL	2.45949	>MQL	471	12209.3
PFHxS	EE22_S08	Seasalt_37psu_2ppmNOM_80rpm_24h	0.383	97207.8	3.90625	>MQL	14.6484	>MQL	471	12209.3
PFHxS	EE22_S09	Seasalt_37psu_2ppmNOM_80rpm_24h	0.605	155182	5.35301	>MQL	32.0457	>MQL	471	12209.3
PFHxS	EE22_S10	Seasalt_37psu_2ppmNOM_80rpm_24h	0.951	253037	11.0677	>MQL	108.037	>MQL	471	12209.3
PFHxS	EE22_S11	Seasalt_37psu_2ppmNOM_80rpm_24h	1.64	99024.5	34.5775	>MQL	132.089	>MQL	471	12209.3
PFHxS	EE22_S12	Seasalt_37psu_2ppmNOM_80rpm_24h	2.48	44164.9	105.975	>MQL	180.556	>MQL	471	12209.3
PFHxS	EE22_S13	Seasalt_37psu_2ppmNOM_80rpm_24h	3.67	20541.6	160.663	>MQL	127.315	>MQL	471	12209.3
PFHxS	EE22_S14	Seasalt_37psu_2ppmNOM_80rpm_24h	5.38	24820.6	167.679	>MQL	160.554	>MQL	471	12209.3
PFHxS	EE22_S15	Seasalt_37psu_2ppmNOM_80rpm_24h	9.91	19404.4	50.4919	>MQL	37.7966	>MQL	471	12209.3
PFHxS	EE23_S02	Seasalt_37psu_2ppmNOM_80rpm_24h	0.015	NA	NA	<MDL	NA	<MDL	281	11824.7
PFHxS	EE23_S03	Seasalt_37psu_2ppmNOM_80rpm_24h	0.0306	NA	NA	<MDL	NA	<MDL	281	11824.7
PFHxS	EE23_S04	Seasalt_37psu_2ppmNOM_80rpm_24h	0.0548	NA	0.72338	>MDL	NA	<MDL	281	11824.7
PFHxS	EE23_S05	Seasalt_37psu_2ppmNOM_80rpm_24h	0.0944	NA	NA	<MDL	NA	<MDL	281	11824.7
PFHxS	EE23_S06	Seasalt_37psu_2ppmNOM_80rpm_24h	0.154	NA	NA	<MDL	0.759549	>MQL	281	11824.7
PFHxS	EE23_S07	Seasalt_37psu_2ppmNOM_80rpm_24h	0.256	65459	1.30208	>MQL	2.02546	>MQL	281	11824.7
PFHxS	EE23_S08	Seasalt_37psu_2ppmNOM_80rpm_24h	0.383	110515	3.58073	>MQL	9.40394	>MQL	281	11824.7
PFHxS	EE23_S09	Seasalt_37psu_2ppmNOM_80rpm_24h	0.605	26524.3	40.7986	>MQL	25.7161	>MQL	281	11824.7
PFHxS	EE23_S10	Seasalt_37psu_2ppmNOM_80rpm_24h	0.951	198736	15.9144	>MQL	75.1591	>MQL	281	11824.7
PFHxS	EE23_S11	Seasalt_37psu_2ppmNOM_80rpm_24h	1.64	129662	40.9433	>MQL	126.157	>MQL	281	11824.7
PFHxS	EE23_S12	Seasalt_37psu_2ppmNOM_80rpm_24h	2.48	65658.8	119.358	>MQL	186.234	>MQL	281	11824.7
PFHxS	EE23_S13	Seasalt_37psu_2ppmNOM_80rpm_24h	3.67	36988	134.187	>MQL	117.947	>MQL	281	11824.7
PFHxS	EE23_S14	Seasalt_37psu_2ppmNOM_80rpm_24h	5.38	22305.9	180.411	>MQL	95.6308	>MQL	281	11824.7
PFHxS	EE23_S15	Seasalt_37psu_2ppmNOM_80rpm_24h	9.91	18768.4	46.224	>MQL	20.6163	>MQL	281	11824.7
PFNA	EE01_S02	NaCl_37psu_80rpm_24h	0.015	NA	NA	<MDL	NA	<MDL	4026	14781.5
PFNA	EE01_S03	NaCl_37psu_80rpm_24h	0.0306	NA	NA	<MDL	NA	<MDL	4026	14781.5
PFNA	EE01_S04	NaCl_37psu_80rpm_24h	0.0548	NA	NA	<MDL	NA	<MDL	4026	14781.5
PFNA	EE01_S05	NaCl_37psu_80rpm_24h	0.0944	NA	NA	<MDL	4.73814	>MQL	4026	14781.5
PFNA	EE01_S06	NaCl_37psu_80rpm_24h	0.154	46870.4	0.679977	>MDL	8.68056	>MQL	4026	14781.5
PFNA	EE01_S07	NaCl_37psu_80rpm_24h	0.256	19717.4	2.73438	>MQL	14.6846	>MQL	4026	14781.5
PFNA	EE01_S08	NaCl_37psu_80rpm_24h	0.383	39907.8	5.74002	>MQL	62.3915	>MQL	4026	14781.5
PFNA	EE01_S09	NaCl_37psu_80rpm_24h	0.605	64674.3	11.9358	>MQL	210.25	>MQL	4026	14781.5
PFNA	EE01_S10	NaCl_37psu_80rpm_24h	0.951	61462.1	33.4201	>MQL	559.462	>MQL	4026	14781.5
PFNA	EE01_S11	NaCl_37psu_80rpm_24h	1.64	40075.8	107.205	>MQL	1170.18	>MQL	4026	14781.5
PFNA	EE01_S12	NaCl_37psu_80rpm_24h	2.48	20342.5	282.118	>MQL	1563.11	>MQL	4026	14781.5
PFNA	EE01_S13	NaCl_37psu_80rpm_24h	3.67	14315.2	447.627	>MQL	1745.3	>MQL	4026	14781.5
PFNA	EE01_S14	NaCl_37psu_80rpm_24h	5.38	7764.19	761.791	>MQL	1610.97	>MQL	4026	14781.5
PFNA	EE01_S15	NaCl_37psu_80rpm_24h	9.91	5013.91	478.299	>MQL	653.176	>MQL	4026	14781.5
PFNA	EE02_S02	NaCl_37psu_80rpm_24h	0.015	NA	NA	<MDL	NA	<MDL	1134	14181.8
PFNA	EE02_S03	NaCl_37psu_80rpm_24h	0.0306	NA	NA	<MDL	NA	<MDL	1134	14181.8
PFNA	EE02_S04	NaCl_37psu_80rpm_24h	0.0548	NA	NA	<MDL	NA	<MDL	1134	14181.8
PFNA	EE02_S05	NaCl_37psu_80rpm_24h	0.0944	NA	NA	<MDL	1.98929	>MQL	1134	14181.8
PFNA	EE02_S06	NaCl_37psu_80rpm_24h	0.154	60445.6	0.651042	>MDL	3.1467	>MQL	1134	14181.8
PFNA	EE02_S07	NaCl_37psu_80rpm_24h	0.256	73863.5	1.15741	>MDL	6.83594	>MQL	1134	14181.8
PFNA	EE02_S08	NaCl_37psu_80rpm_24h	0.383	56997	5.96788	>MQL	27.1991	>MQL	1134	14181.8
PFNA	EE02_S09	NaCl_37psu_80rpm_24h	0.605	110727	11.14	>MQL	98.6328	>MQL	1134	14181.8
PFNA	EE02_S10	NaCl_37psu_80rpm_24h	0.951	66783	37.5434	>MQL	200.485	>MQL	1134	14181.8
PFNA	EE02_S11	NaCl_37psu_80rpm_24h	1.64	54753.3	103.009	>MQL	450.991	>MQL	1134	14181.8
PFNA	EE02_S12	NaCl_37psu_80rpm_24h	2.48	31054.3	257.668	>MQL	639.829	>MQL	1134	14181.8
PFNA	EE02_S13	NaCl_37psu_80rpm_24h	3.67	17831	482.567	>MQL	688.043	>MQL	1134	14181.8
PFNA	EE02_S14	NaCl_37psu_80rpm_24h	5.38	9154.59	725.043	>MQL	530.744	>MQL	1134	14181.8
PFNA	EE02_S15	NaCl_37psu_80rpm_24h	9.91	7847.58	508.898	>MQL	319.336	>MQL	1134	14181.8
PFNA	EE03_S02	NaCl_37psu_80rpm_24h	0.015	NA	NA	<MDL	NA	<MDL	412	13874.6
PFNA	EE03_S03	NaCl_37psu_80rpm_24h	0.0306	NA	1.01273	>MDL	NA	<MDL	412	13874.6
PFNA	EE03_S04	NaCl_37psu_80rpm_24h	0.0548	NA	NA	<MDL	NA	<MDL	412	13874.6
PFNA	EE03_S05	NaCl_37psu_80rpm_24h	0.0944	57730.6	0.506366	>MDL	0.868056	>MDL	412	13874.6
PFNA	EE03_S06	NaCl_37psu_80rpm_24h	0.154	69457.1	0.578704	>MDL	1.19358	>MQL	412	13874.6
PFNA	EE03_S07	NaCl_37psu_80rpm_24h	0.256	70158.7	1.30208	>MQL	2.71267	>MQL	412	13874.6
PFNA	EE03_S08	NaCl_37psu_80rpm_24h	0.383	36827.2	6.1849	>MQL	6.7636	>MQL	412	13874.6
PFNA	EE03_S09	NaCl_37psu_80rpm_24h	0.605	108969	12.7315	>MQL	41.1965	>MQL	412	13874.6
PFNA	EE03_S10	NaCl_37psu_80rpm_24h	0.951	96693.6	33.9988	>MQL	97.6201	>MQL	412	13874.6
PFNA	EE03_S11	NaCl_37psu_80rpm_24h	1.64	67256	88.4693	>MQL	176.685	>MQL	412	13874.6
PFNA	EE03_S12	NaCl_37psu_80rpm_24h	2.48	33991.5	262.659	>MQL	265.119	>MQL	412	13874.6
PFNA	EE03_S13	NaCl_37psu_80rpm_24h	3.67	14303.1	290.22	>MQL	123.264	>MQL	412	13874.6
PFNA	EE03_S14	NaCl_37psu_80rpm_24h	5.38	11342.6	360.171	>MQL	121.311	>MQL	412	13874.6
PFNA	EE03_S15	NaCl_37psu_80rpm_24h	9.91	7607.14	442.564	>MQL	99.9711	>MQL	412	13874.6
PFNA	EE09_S02	Seasalt_37psu_80rpm_24h	0.015	NA	NA	<MDL	NA	<MDL	2966	13199.4
PFNA	EE09_S03	Seasalt_37psu_80rpm_24h	0.0306	NA	NA	<MDL	NA	<MDL	2966	13199.4
PFNA	EE09_S04	Seasalt_37psu_80rpm_24h	0.0548	NA	NA	<MDL	NA	<MDL	2966	13199.4
PFNA	EE09_S05	Seasalt_37psu_80rpm_24h	0.0944	NA	NA	<MDL	0.651042	>MDL	2966	13199.4
PFNA	EE09_S06	Seasalt_37psu_80rpm_24h	0.154	NA	NA	<MDL	3.6169	>MQL	2966	13199.4
PFNA	EE09_S07	Seasalt_37psu_80rpm_24h	0.256	51177.7	0.578704	>MDL	6.65509	>MQL	2966	13199.4
PFNA	EE09_S08	Seasalt_37psu_80rpm_24h	0.383	49808.4	2.82118	>MQL	31.5755	>MQL	2966	13199.4
PFNA	EE09_S09	Seasalt_37psu_80rpm_24h	0.605	107591	4.91898	>MQL	118.924	>MQL	2966	13199.4
PFNA	EE09_S10	Seasalt_37psu_80rpm_24h	0.951	83272.4	15.191	>MQL	284.252	>MQL	2966	13199.4
PFNA	EE09_S11	Seasalt_37psu_80rpm_24h	1.64	52312.6	46.8027	>MQL	550.166	>MQL	2966	13199.4
PFNA	EE09_S12	Seasalt_37psu_80rpm_24h	2.48	27575	126.953	>MQL	786.639	>MQL	2966	13199.4
PFNA	EE09_S13	Seasalt_37psu_80rpm_24h	3.67	17784.1	210.069	>MQL	839.482	>MQL	2966	13199.4
PFNA	EE09_S14	Seasalt_37psu_80rpm_24h	5.38	7247.88	465.567	>MQL	758.247	>MQL	2966	13199.4
PFNA	EE09_S15	Seasalt_37psu_80rpm_24h	9.91	5590.58	194.083	>MQL	243.815	>MQL	2966	13199.4
PFNA	EE10_S02	Seasalt_37psu_80rpm_24h	0.015	NA	NA	<MDL	NA	<MDL	1640	13593.8
PFNA	EE10_S03	Seasalt_37psu_80rpm_24h	0.0306	NA	NA	<MDL	NA	<MDL	1640	13593.8
PFNA	EE10_S04	Seasalt_37psu_80rpm_24h	0.0548	NA	NA	<MDL	NA	<MDL	1640	13593.8
PFNA	EE10_S05	Seasalt_37psu_80rpm_24h	0.0944	NA	NA	<MDL	0.868056	>MDL	1640	13593.8
PFNA	EE10_S06	Seasalt_37psu_80rpm_24h	0.154	NA	NA	<MDL	2.06163	>MQL	1640	13593.8
PFNA	EE10_S07	Seasalt_37psu_80rpm_24h	0.256	74082.2	0.578704	>MDL	5.17216	>MQL	1640	13593.8
PFNA	EE10_S08	Seasalt_37psu_80rpm_24h	0.383	61130.7	2.60417	>MQL	19.2057	>MQL	1640	13593.8
PFNA	EE10_S09	Seasalt_37psu_80rpm_24h	0.605	106720	4.91898	>MQL	63.3319	>MQL	1640	13593.8
PFNA	EE10_S10	Seasalt_37psu_80rpm_24h	0.951	96469.3	14.9016	>MQL	173.43	>MQL	1640	13593.8
PFNA	EE10_S11	Seasalt_37psu_80rpm_24h	1.64	56176.9	47.5984	>MQL	322.591	>MQL	1640	13593.8
PFNA	EE10_S12	Seasalt_37psu_80rpm_24h	2.48	29072.4	127.459	>MQL	447.049	>MQL	1640	13593.8
PFNA	EE10_S13	Seasalt_37psu_80rpm_24h	3.67	15414.2	261.502	>MQL	486.292	>MQL	1640	13593.8
PFNA	EE10_S14	Seasalt_37psu_80rpm_24h	5.38	8224.5	511.936	>MQL	507.957	>MQL	1640	13593.8
PFNA	EE10_S15	Seasalt_37psu_80rpm_24h	9.91	5602.2	563.513	>MQL	380.859	>MQL	1640	13593.8
PFNA	EE11_S02	Seasalt_37psu_80rpm_24h	0.015	NA	NA	<MDL	NA	<MDL	802	13932.6
PFNA	EE11_S03	Seasalt_37psu_80rpm_24h	0.0306	NA	NA	<MDL	NA	<MDL	802	13932.6
PFNA	EE11_S04	Seasalt_37psu_80rpm_24h	0.0548	NA	NA	<MDL	NA	<MDL	802	13932.6
PFNA	EE11_S05	Seasalt_37psu_80rpm_24h	0.0944	NA	NA	<MDL	NA	<MDL	802	13932.6
PFNA	EE11_S06	Seasalt_37psu_80rpm_24h	0.154	NA	NA	<MDL	0.976563	>MDL	802	13932.6
PFNA	EE11_S07	Seasalt_37psu_80rpm_24h	0.256	NA	NA	<MDL	2.38715	>MQL	802	13932.6
PFNA	EE11_S08	Seasalt_37psu_80rpm_24h	0.383	56749.7	3.25521	>MQL	10.6337	>MQL	802	13932.6
PFNA	EE11_S09	Seasalt_37psu_80rpm_24h	0.605	100458	4.99132	>MQL	28.8628	>MQL	802	13932.6
PFNA	EE11_S10	Seasalt_37psu_80rpm_24h	0.951	81020.5	16.5654	>MQL	77.2569	>MQL	802	13932.6
PFNA	EE11_S11	Seasalt_37psu_80rpm_24h	1.64	52913.7	49.6962	>MQL	151.367	>MQL	802	13932.6
PFNA	EE11_S12	Seasalt_37psu_80rpm_24h	2.48	26357.3	143.012	>MQL	216.978	>MQL	802	13932.6
PFNA	EE11_S13	Seasalt_37psu_80rpm_24h	3.67	17189.8	271.918	>MQL	269.061	>MQL	802	13932.6
PFNA	EE11_S14	Seasalt_37psu_80rpm_24h	5.38	9232.25	581.091	>MQL	308.811	>MQL	802	13932.6
PFNA	EE11_S15	Seasalt_37psu_80rpm_24h	9.91	6117.53	670.501	>MQL	236.111	>MQL	802	13932.6
PFNA	EE18_S02	Seasalt_37psu_1ppmNOM_80rpm_24h	0.015	NA	0.72338	>MDL	NA	<MDL	1573	12600.2
PFNA	EE18_S03	Seasalt_37psu_1ppmNOM_80rpm_24h	0.0306	NA	NA	<MDL	NA	<MDL	1573	12600.2
PFNA	EE18_S04	Seasalt_37psu_1ppmNOM_80rpm_24h	0.0548	NA	NA	<MDL	NA	<MDL	1573	12600.2
PFNA	EE18_S05	Seasalt_37psu_1ppmNOM_80rpm_24h	0.0944	NA	NA	<MDL	1.5191	>MQL	1573	12600.2
PFNA	EE18_S06	Seasalt_37psu_1ppmNOM_80rpm_24h	0.154	39801.2	1.15741	>MDL	5.75087	>MQL	1573	12600.2
PFNA	EE18_S07	Seasalt_37psu_1ppmNOM_80rpm_24h	0.256	203118	0.506366	>MDL	12.84	>MQL	1573	12600.2
PFNA	EE18_S08	Seasalt_37psu_1ppmNOM_80rpm_24h	0.383	139654	3.58073	>MQL	62.4277	>MQL	1573	12600.2
PFNA	EE18_S09	Seasalt_37psu_1ppmNOM_80rpm_24h	0.605	259906	6.07639	>MQL	197.157	>MQL	1573	12600.2
PFNA	EE18_S10	Seasalt_37psu_1ppmNOM_80rpm_24h	0.951	223149	17.7951	>MQL	495.732	>MQL	1573	12600.2
PFNA	EE18_S11	Seasalt_37psu_1ppmNOM_80rpm_24h	1.64	166527	46.2963	>MQL	962.457	>MQL	1573	12600.2
PFNA	EE18_S12	Seasalt_37psu_1ppmNOM_80rpm_24h	2.48	74543.1	129.702	>MQL	1207	>MQL	1573	12600.2
PFNA	EE18_S13	Seasalt_37psu_1ppmNOM_80rpm_24h	3.67	38414.2	250.217	>MQL	1199.94	>MQL	1573	12600.2
PFNA	EE18_S14	Seasalt_37psu_1ppmNOM_80rpm_24h	5.38	21881	393.374	>MQL	1074.54	>MQL	1573	12600.2
PFNA	EE18_S15	Seasalt_37psu_1ppmNOM_80rpm_24h	9.91	14942.2	153.139	>MQL	285.663	>MQL	1573	12600.2
PFNA	EE19_S02	Seasalt_37psu_1ppmNOM_80rpm_24h	0.015	NA	NA	<MDL	NA	<MDL	587	12473.4
PFNA	EE19_S03	Seasalt_37psu_1ppmNOM_80rpm_24h	0.0306	NA	NA	<MDL	NA	<MDL	587	12473.4
PFNA	EE19_S04	Seasalt_37psu_1ppmNOM_80rpm_24h	0.0548	NA	NA	<MDL	NA	<MDL	587	12473.4
PFNA	EE19_S05	Seasalt_37psu_1ppmNOM_80rpm_24h	0.0944	NA	NA	<MDL	0.759549	>MQL	587	12473.4
PFNA	EE19_S06	Seasalt_37psu_1ppmNOM_80rpm_24h	0.154	83935.1	0.72338	>MDL	2.85735	>MQL	587	12473.4
PFNA	EE19_S07	Seasalt_37psu_1ppmNOM_80rpm_24h	0.256	267135	0.506366	>MDL	6.36574	>MQL	587	12473.4
PFNA	EE19_S08	Seasalt_37psu_1ppmNOM_80rpm_24h	0.383	165522	4.12326	>MQL	32.1181	>MQL	587	12473.4
PFNA	EE19_S09	Seasalt_37psu_1ppmNOM_80rpm_24h	0.605	197852	8.60822	>MQL	80.1505	>MQL	587	12473.4
PFNA	EE19_S10	Seasalt_37psu_1ppmNOM_80rpm_24h	0.951	266248	17.0718	>MQL	213.903	>MQL	587	12473.4
PFNA	EE19_S11	Seasalt_37psu_1ppmNOM_80rpm_24h	1.64	289981	32.3351	>MQL	441.262	>MQL	587	12473.4
PFNA	EE19_S12	Seasalt_37psu_1ppmNOM_80rpm_24h	2.48	96991.3	124.638	>MQL	568.902	>MQL	587	12473.4
PFNA	EE19_S13	Seasalt_37psu_1ppmNOM_80rpm_24h	3.67	52616.5	210.72	>MQL	521.774	>MQL	587	12473.4
PFNA	EE19_S14	Seasalt_37psu_1ppmNOM_80rpm_24h	5.38	29281.8	412.109	>MQL	567.889	>MQL	587	12473.4
PFNA	EE19_S15	Seasalt_37psu_1ppmNOM_80rpm_24h	9.91	20250.2	159.216	>MQL	151.729	>MQL	587	12473.4
PFNA	EE20_S02	Seasalt_37psu_1ppmNOM_80rpm_24h	0.015	NA	0.578704	>MDL	NA	<MDL	289	12498.7
PFNA	EE20_S03	Seasalt_37psu_1ppmNOM_80rpm_24h	0.0306	NA	1.15741	>MDL	NA	<MDL	289	12498.7
PFNA	EE20_S04	Seasalt_37psu_1ppmNOM_80rpm_24h	0.0548	NA	NA	<MDL	NA	<MDL	289	12498.7
PFNA	EE20_S05	Seasalt_37psu_1ppmNOM_80rpm_24h	0.0944	NA	NA	<MDL	NA	<MDL	289	12498.7
PFNA	EE20_S06	Seasalt_37psu_1ppmNOM_80rpm_24h	0.154	124939	0.651042	>MDL	1.88079	>MQL	289	12498.7
PFNA	EE20_S07	Seasalt_37psu_1ppmNOM_80rpm_24h	0.256	252281	0.651042	>MDL	3.79774	>MQL	289	12498.7
PFNA	EE20_S08	Seasalt_37psu_1ppmNOM_80rpm_24h	0.383	170246	4.55729	>MQL	17.9398	>MQL	289	12498.7
PFNA	EE20_S09	Seasalt_37psu_1ppmNOM_80rpm_24h	0.605	329829	6.2934	>MQL	47.9962	>MQL	289	12498.7
PFNA	EE20_S10	Seasalt_37psu_1ppmNOM_80rpm_24h	0.951	285286	16.4931	>MQL	108.796	>MQL	289	12498.7
PFNA	EE20_S11	Seasalt_37psu_1ppmNOM_80rpm_24h	1.64	190720	44.5602	>MQL	196.506	>MQL	289	12498.7
PFNA	EE20_S12	Seasalt_37psu_1ppmNOM_80rpm_24h	2.48	95242.5	129.485	>MQL	285.156	>MQL	289	12498.7
PFNA	EE20_S13	Seasalt_37psu_1ppmNOM_80rpm_24h	3.67	55157.4	218.822	>MQL	279.08	>MQL	289	12498.7
PFNA	EE20_S14	Seasalt_37psu_1ppmNOM_80rpm_24h	5.38	26163.5	330.802	>MQL	200.123	>MQL	289	12498.7
PFNA	EE20_S15	Seasalt_37psu_1ppmNOM_80rpm_24h	9.91	20891.5	168.692	>MQL	81.4887	>MQL	289	12498.7
PFNA	EE21_S02	Seasalt_37psu_2ppmNOM_80rpm_24h	0.015	NA	0.651042	>MDL	NA	<MDL	499	12322.1
PFNA	EE21_S03	Seasalt_37psu_2ppmNOM_80rpm_24h	0.0306	NA	NA	<MDL	NA	<MDL	499	12322.1
PFNA	EE21_S04	Seasalt_37psu_2ppmNOM_80rpm_24h	0.0548	NA	NA	<MDL	NA	<MDL	499	12322.1
PFNA	EE21_S05	Seasalt_37psu_2ppmNOM_80rpm_24h	0.0944	NA	NA	<MDL	0.434028	>MDL	499	12322.1
PFNA	EE21_S06	Seasalt_37psu_2ppmNOM_80rpm_24h	0.154	78196.4	0.651042	>MDL	2.06163	>MQL	499	12322.1
PFNA	EE21_S07	Seasalt_37psu_2ppmNOM_80rpm_24h	0.256	190689	0.651042	>MDL	5.02749	>MQL	499	12322.1
PFNA	EE21_S08	Seasalt_37psu_2ppmNOM_80rpm_24h	0.383	105883	4.77431	>MQL	20.4716	>MQL	499	12322.1
PFNA	EE21_S09	Seasalt_37psu_2ppmNOM_80rpm_24h	0.605	172465	6.87211	>MQL	47.9962	>MQL	499	12322.1
PFNA	EE21_S10	Seasalt_37psu_2ppmNOM_80rpm_24h	0.951	179395	15.842	>MQL	115.09	>MQL	499	12322.1
PFNA	EE21_S11	Seasalt_37psu_2ppmNOM_80rpm_24h	1.64	149970	42.4624	>MQL	257.885	>MQL	499	12322.1
PFNA	EE21_S12	Seasalt_37psu_2ppmNOM_80rpm_24h	2.48	27918.5	155.093	>MQL	175.347	>MQL	499	12322.1
PFNA	EE21_S13	Seasalt_37psu_2ppmNOM_80rpm_24h	3.67	43462.5	215.422	>MQL	379.159	>MQL	499	12322.1
PFNA	EE21_S14	Seasalt_37psu_2ppmNOM_80rpm_24h	5.38	28608.6	339.916	>MQL	393.808	>MQL	499	12322.1
PFNA	EE21_S15	Seasalt_37psu_2ppmNOM_80rpm_24h	9.91	14507.5	248.843	>MQL	146.195	>MQL	499	12322.1
PFNA	EE22_S02	Seasalt_37psu_2ppmNOM_80rpm_24h	0.015	NA	NA	<MDL	NA	<MDL	245	12209.3
PFNA	EE22_S03	Seasalt_37psu_2ppmNOM_80rpm_24h	0.0306	NA	NA	<MDL	NA	<MDL	245	12209.3
PFNA	EE22_S04	Seasalt_37psu_2ppmNOM_80rpm_24h	0.0548	NA	NA	<MDL	NA	<MDL	245	12209.3
PFNA	EE22_S05	Seasalt_37psu_2ppmNOM_80rpm_24h	0.0944	NA	NA	<MDL	0.614873	>MDL	245	12209.3
PFNA	EE22_S06	Seasalt_37psu_2ppmNOM_80rpm_24h	0.154	99667.8	0.651042	>MDL	1.30208	>MQL	245	12209.3
PFNA	EE22_S07	Seasalt_37psu_2ppmNOM_80rpm_24h	0.256	242940	0.578704	>MDL	2.82118	>MQL	245	12209.3
PFNA	EE22_S08	Seasalt_37psu_2ppmNOM_80rpm_24h	0.383	168420	3.90625	>MQL	13.2017	>MQL	245	12209.3
PFNA	EE22_S09	Seasalt_37psu_2ppmNOM_80rpm_24h	0.605	262975	5.35301	>MQL	28.248	>MQL	245	12209.3
PFNA	EE22_S10	Seasalt_37psu_2ppmNOM_80rpm_24h	0.951	421634	11.0677	>MQL	93.6415	>MQL	245	12209.3
PFNA	EE22_S11	Seasalt_37psu_2ppmNOM_80rpm_24h	1.64	149710	34.5775	>MQL	103.877	>MQL	245	12209.3
PFNA	EE22_S12	Seasalt_37psu_2ppmNOM_80rpm_24h	2.48	76910.9	105.975	>MQL	163.556	>MQL	245	12209.3
PFNA	EE22_S13	Seasalt_37psu_2ppmNOM_80rpm_24h	3.67	34116.3	160.663	>MQL	109.99	>MQL	245	12209.3
PFNA	EE22_S14	Seasalt_37psu_2ppmNOM_80rpm_24h	5.38	41685.9	167.679	>MQL	140.263	>MQL	245	12209.3
PFNA	EE22_S15	Seasalt_37psu_2ppmNOM_80rpm_24h	9.91	34840.9	50.4919	>MQL	35.3009	>MQL	245	12209.3
PFNA	EE23_S02	Seasalt_37psu_2ppmNOM_80rpm_24h	0.015	NA	NA	<MDL	NA	<MDL	177	11824.7
PFNA	EE23_S03	Seasalt_37psu_2ppmNOM_80rpm_24h	0.0306	NA	NA	<MDL	NA	<MDL	177	11824.7
PFNA	EE23_S04	Seasalt_37psu_2ppmNOM_80rpm_24h	0.0548	NA	0.72338	>MDL	NA	<MDL	177	11824.7
PFNA	EE23_S05	Seasalt_37psu_2ppmNOM_80rpm_24h	0.0944	NA	NA	<MDL	NA	<MDL	177	11824.7
PFNA	EE23_S06	Seasalt_37psu_2ppmNOM_80rpm_24h	0.154	NA	NA	<MDL	1.15741	>MQL	177	11824.7
PFNA	EE23_S07	Seasalt_37psu_2ppmNOM_80rpm_24h	0.256	137324	1.30208	>MQL	2.6765	>MQL	177	11824.7
PFNA	EE23_S08	Seasalt_37psu_2ppmNOM_80rpm_24h	0.383	168703	3.58073	>MQL	9.04225	>MQL	177	11824.7
PFNA	EE23_S09	Seasalt_37psu_2ppmNOM_80rpm_24h	0.605	37845	40.7986	>MQL	23.112	>MQL	177	11824.7
PFNA	EE23_S10	Seasalt_37psu_2ppmNOM_80rpm_24h	0.951	285597	15.9144	>MQL	68.0339	>MQL	177	11824.7
PFNA	EE23_S11	Seasalt_37psu_2ppmNOM_80rpm_24h	1.64	173566	40.9433	>MQL	106.373	>MQL	177	11824.7
PFNA	EE23_S12	Seasalt_37psu_2ppmNOM_80rpm_24h	2.48	94682.6	119.358	>MQL	169.162	>MQL	177	11824.7
PFNA	EE23_S13	Seasalt_37psu_2ppmNOM_80rpm_24h	3.67	57118.4	134.187	>MQL	114.728	>MQL	177	11824.7
PFNA	EE23_S14	Seasalt_37psu_2ppmNOM_80rpm_24h	5.38	34032.6	180.411	>MQL	91.9054	>MQL	177	11824.7
PFNA	EE23_S15	Seasalt_37psu_2ppmNOM_80rpm_24h	9.91	30946.2	46.224	>MQL	21.412	>MQL	177	11824.7
PFOA	EE01_S02	NaCl_37psu_80rpm_24h	0.015	NA	NA	<MDL	NA	<MDL	2809	14781.5
PFOA	EE01_S03	NaCl_37psu_80rpm_24h	0.0306	NA	NA	<MDL	NA	<MDL	2809	14781.5
PFOA	EE01_S04	NaCl_37psu_80rpm_24h	0.0548	NA	NA	<MDL	NA	<MDL	2809	14781.5
PFOA	EE01_S05	NaCl_37psu_80rpm_24h	0.0944	NA	NA	<MDL	3.27387	>MQL	2809	14781.5
PFOA	EE01_S06	NaCl_37psu_80rpm_24h	0.154	46429.4	0.679977	>MDL	5.99957	>MQL	2809	14781.5
PFOA	EE01_S07	NaCl_37psu_80rpm_24h	0.256	18571.8	2.73438	>MQL	9.65039	>MQL	2809	14781.5
PFOA	EE01_S08	NaCl_37psu_80rpm_24h	0.383	39264.4	5.74002	>MQL	42.8296	>MQL	2809	14781.5
PFOA	EE01_S09	NaCl_37psu_80rpm_24h	0.605	64856.4	11.9358	>MQL	147.108	>MQL	2809	14781.5
PFOA	EE01_S10	NaCl_37psu_80rpm_24h	0.951	52599.1	33.4201	>MQL	334.056	>MQL	2809	14781.5
PFOA	EE01_S11	NaCl_37psu_80rpm_24h	1.64	33442.1	107.205	>MQL	681.304	>MQL	2809	14781.5
PFOA	EE01_S12	NaCl_37psu_80rpm_24h	2.48	18484.3	282.118	>MQL	990.984	>MQL	2809	14781.5
PFOA	EE01_S13	NaCl_37psu_80rpm_24h	3.67	12463	447.627	>MQL	1060.16	>MQL	2809	14781.5
PFOA	EE01_S14	NaCl_37psu_80rpm_24h	5.38	7222.75	761.791	>MQL	1045.61	>MQL	2809	14781.5
PFOA	EE01_S15	NaCl_37psu_80rpm_24h	9.91	4880.93	478.299	>MQL	443.644	>MQL	2809	14781.5
PFOA	EE02_S02	NaCl_37psu_80rpm_24h	0.015	NA	NA	<MDL	NA	<MDL	901	14181.8
PFOA	EE02_S03	NaCl_37psu_80rpm_24h	0.0306	NA	NA	<MDL	NA	<MDL	901	14181.8
PFOA	EE02_S04	NaCl_37psu_80rpm_24h	0.0548	NA	NA	<MDL	NA	<MDL	901	14181.8
PFOA	EE02_S05	NaCl_37psu_80rpm_24h	0.0944	NA	NA	<MDL	1.61451	>MQL	901	14181.8
PFOA	EE02_S06	NaCl_37psu_80rpm_24h	0.154	72087.8	0.651042	>MDL	2.9817	>MQL	901	14181.8
PFOA	EE02_S07	NaCl_37psu_80rpm_24h	0.256	79923.1	1.15741	>MDL	5.87695	>MQL	901	14181.8
PFOA	EE02_S08	NaCl_37psu_80rpm_24h	0.383	65362.5	5.96788	>MQL	24.7823	>MQL	901	14181.8
PFOA	EE02_S09	NaCl_37psu_80rpm_24h	0.605	119002	11.14	>MQL	84.2238	>MQL	901	14181.8
PFOA	EE02_S10	NaCl_37psu_80rpm_24h	0.951	73093.2	37.5434	>MQL	174.343	>MQL	901	14181.8
PFOA	EE02_S11	NaCl_37psu_80rpm_24h	1.64	54656.9	103.009	>MQL	357.696	>MQL	901	14181.8
PFOA	EE02_S12	NaCl_37psu_80rpm_24h	2.48	30264.1	257.668	>MQL	495.428	>MQL	901	14181.8
PFOA	EE02_S13	NaCl_37psu_80rpm_24h	3.67	16912.6	482.567	>MQL	518.514	>MQL	901	14181.8
PFOA	EE02_S14	NaCl_37psu_80rpm_24h	5.38	9195.13	725.043	>MQL	423.56	>MQL	901	14181.8
PFOA	EE02_S15	NaCl_37psu_80rpm_24h	9.91	8134.51	508.898	>MQL	263	>MQL	901	14181.8
PFOA	EE03_S02	NaCl_37psu_80rpm_24h	0.015	NA	NA	<MDL	NA	<MDL	455	13874.6
PFOA	EE03_S03	NaCl_37psu_80rpm_24h	0.0306	NA	1.01273	>MDL	NA	<MDL	455	13874.6
PFOA	EE03_S04	NaCl_37psu_80rpm_24h	0.0548	NA	NA	<MDL	NA	<MDL	455	13874.6
PFOA	EE03_S05	NaCl_37psu_80rpm_24h	0.0944	52658.1	0.506366	>MDL	0.874421	>MDL	455	13874.6
PFOA	EE03_S06	NaCl_37psu_80rpm_24h	0.154	89536.8	0.578704	>MDL	1.69922	>MQL	455	13874.6
PFOA	EE03_S07	NaCl_37psu_80rpm_24h	0.256	81180.7	1.30208	>MQL	3.46644	>MQL	455	13874.6
PFOA	EE03_S08	NaCl_37psu_80rpm_24h	0.383	39051.4	6.1849	>MQL	7.92065	>MQL	455	13874.6
PFOA	EE03_S09	NaCl_37psu_80rpm_24h	0.605	114566	12.7315	>MQL	47.8328	>MQL	455	13874.6
PFOA	EE03_S10	NaCl_37psu_80rpm_24h	0.951	97886.8	33.9988	>MQL	109.139	>MQL	455	13874.6
PFOA	EE03_S11	NaCl_37psu_80rpm_24h	1.64	63713.4	88.4693	>MQL	184.848	>MQL	455	13874.6
PFOA	EE03_S12	NaCl_37psu_80rpm_24h	2.48	31023.4	262.659	>MQL	267.223	>MQL	455	13874.6
PFOA	EE03_S13	NaCl_37psu_80rpm_24h	3.67	13555.2	290.22	>MQL	129.011	>MQL	455	13874.6
PFOA	EE03_S14	NaCl_37psu_80rpm_24h	5.38	10547	360.171	>MQL	124.575	>MQL	455	13874.6
PFOA	EE03_S15	NaCl_37psu_80rpm_24h	9.91	7641.08	442.564	>MQL	110.898	>MQL	455	13874.6
PFOA	EE09_S02	Seasalt_37psu_80rpm_24h	0.015	NA	NA	<MDL	NA	<MDL	1539	13199.4
PFOA	EE09_S03	Seasalt_37psu_80rpm_24h	0.0306	NA	NA	<MDL	NA	<MDL	1539	13199.4
PFOA	EE09_S04	Seasalt_37psu_80rpm_24h	0.0548	NA	NA	<MDL	NA	<MDL	1539	13199.4
PFOA	EE09_S05	Seasalt_37psu_80rpm_24h	0.0944	NA	NA	<MDL	NA	<MDL	1539	13199.4
PFOA	EE09_S06	Seasalt_37psu_80rpm_24h	0.154	NA	NA	<MDL	1.59646	>MQL	1539	13199.4
PFOA	EE09_S07	Seasalt_37psu_80rpm_24h	0.256	37293.8	0.578704	>MDL	2.51638	>MQL	1539	13199.4
PFOA	EE09_S08	Seasalt_37psu_80rpm_24h	0.383	46356.2	2.82118	>MQL	15.2484	>MQL	1539	13199.4
PFOA	EE09_S09	Seasalt_37psu_80rpm_24h	0.605	96062.4	4.91898	>MQL	55.0951	>MQL	1539	13199.4
PFOA	EE09_S10	Seasalt_37psu_80rpm_24h	0.951	72468.4	15.191	>MQL	128.357	>MQL	1539	13199.4
PFOA	EE09_S11	Seasalt_37psu_80rpm_24h	1.64	47523.6	46.8027	>MQL	259.337	>MQL	1539	13199.4
PFOA	EE09_S12	Seasalt_37psu_80rpm_24h	2.48	27212.6	126.953	>MQL	402.807	>MQL	1539	13199.4
PFOA	EE09_S13	Seasalt_37psu_80rpm_24h	3.67	17215.7	210.069	>MQL	421.669	>MQL	1539	13199.4
PFOA	EE09_S14	Seasalt_37psu_80rpm_24h	5.38	8496.65	465.567	>MQL	461.227	>MQL	1539	13199.4
PFOA	EE09_S15	Seasalt_37psu_80rpm_24h	9.91	6755.19	194.083	>MQL	152.865	>MQL	1539	13199.4
PFOA	EE10_S02	Seasalt_37psu_80rpm_24h	0.015	NA	NA	<MDL	NA	<MDL	1107	13593.8
PFOA	EE10_S03	Seasalt_37psu_80rpm_24h	0.0306	NA	NA	<MDL	NA	<MDL	1107	13593.8
PFOA	EE10_S04	Seasalt_37psu_80rpm_24h	0.0548	NA	NA	<MDL	NA	<MDL	1107	13593.8
PFOA	EE10_S05	Seasalt_37psu_80rpm_24h	0.0944	NA	NA	<MDL	0.330548	>MDL	1107	13593.8
PFOA	EE10_S06	Seasalt_37psu_80rpm_24h	0.154	NA	NA	<MDL	1.09719	>MQL	1107	13593.8
PFOA	EE10_S07	Seasalt_37psu_80rpm_24h	0.256	81536.1	0.578704	>MDL	3.84248	>MQL	1107	13593.8
PFOA	EE10_S08	Seasalt_37psu_80rpm_24h	0.383	65221.3	2.60417	>MQL	13.8313	>MQL	1107	13593.8
PFOA	EE10_S09	Seasalt_37psu_80rpm_24h	0.605	99784.2	4.91898	>MQL	39.9708	>MQL	1107	13593.8
PFOA	EE10_S10	Seasalt_37psu_80rpm_24h	0.951	84723.2	14.9016	>MQL	102.812	>MQL	1107	13593.8
PFOA	EE10_S11	Seasalt_37psu_80rpm_24h	1.64	47086.1	47.5984	>MQL	182.512	>MQL	1107	13593.8
PFOA	EE10_S12	Seasalt_37psu_80rpm_24h	2.48	25867.8	127.459	>MQL	268.496	>MQL	1107	13593.8
PFOA	EE10_S13	Seasalt_37psu_80rpm_24h	3.67	17086.1	261.502	>MQL	363.851	>MQL	1107	13593.8
PFOA	EE10_S14	Seasalt_37psu_80rpm_24h	5.38	8347.76	511.936	>MQL	348.01	>MQL	1107	13593.8
PFOA	EE10_S15	Seasalt_37psu_80rpm_24h	9.91	6779.31	563.513	>MQL	311.097	>MQL	1107	13593.8
PFOA	EE11_S02	Seasalt_37psu_80rpm_24h	0.015	NA	NA	<MDL	NA	<MDL	899	13932.6
PFOA	EE11_S03	Seasalt_37psu_80rpm_24h	0.0306	NA	NA	<MDL	NA	<MDL	899	13932.6
PFOA	EE11_S04	Seasalt_37psu_80rpm_24h	0.0548	NA	NA	<MDL	NA	<MDL	899	13932.6
PFOA	EE11_S05	Seasalt_37psu_80rpm_24h	0.0944	NA	NA	<MDL	NA	<MDL	899	13932.6
PFOA	EE11_S06	Seasalt_37psu_80rpm_24h	0.154	NA	NA	<MDL	0.930953	>MDL	899	13932.6
PFOA	EE11_S07	Seasalt_37psu_80rpm_24h	0.256	NA	NA	<MDL	2.2373	>MQL	899	13932.6
PFOA	EE11_S08	Seasalt_37psu_80rpm_24h	0.383	40417.1	3.25521	>MQL	8.48926	>MQL	899	13932.6
PFOA	EE11_S09	Seasalt_37psu_80rpm_24h	0.605	76948.7	4.99132	>MQL	24.7824	>MQL	899	13932.6
PFOA	EE11_S10	Seasalt_37psu_80rpm_24h	0.951	62213.1	16.5654	>MQL	66.4982	>MQL	899	13932.6
PFOA	EE11_S11	Seasalt_37psu_80rpm_24h	1.64	39511.4	49.6962	>MQL	126.699	>MQL	899	13932.6
PFOA	EE11_S12	Seasalt_37psu_80rpm_24h	2.48	20454	143.012	>MQL	188.746	>MQL	899	13932.6
PFOA	EE11_S13	Seasalt_37psu_80rpm_24h	3.67	13116.7	271.918	>MQL	230.139	>MQL	899	13932.6
PFOA	EE11_S14	Seasalt_37psu_80rpm_24h	5.38	8068.88	581.091	>MQL	302.54	>MQL	899	13932.6
PFOA	EE11_S15	Seasalt_37psu_80rpm_24h	9.91	5512.99	670.501	>MQL	238.513	>MQL	899	13932.6
PFOA	EE18_S02	Seasalt_37psu_1ppmNOM_80rpm_24h	0.015	NA	0.72338	>MDL	NA	<MDL	1119	12600.2
PFOA	EE18_S03	Seasalt_37psu_1ppmNOM_80rpm_24h	0.0306	NA	NA	<MDL	NA	<MDL	1119	12600.2
PFOA	EE18_S04	Seasalt_37psu_1ppmNOM_80rpm_24h	0.0548	NA	NA	<MDL	NA	<MDL	1119	12600.2
PFOA	EE18_S05	Seasalt_37psu_1ppmNOM_80rpm_24h	0.0944	NA	NA	<MDL	2.13115	>MQL	1119	12600.2
PFOA	EE18_S06	Seasalt_37psu_1ppmNOM_80rpm_24h	0.154	53428.7	1.15741	>MDL	5.49178	>MQL	1119	12600.2
PFOA	EE18_S07	Seasalt_37psu_1ppmNOM_80rpm_24h	0.256	262077	0.506366	>MDL	11.7855	>MQL	1119	12600.2
PFOA	EE18_S08	Seasalt_37psu_1ppmNOM_80rpm_24h	0.383	162622	3.58073	>MQL	51.7135	>MQL	1119	12600.2
PFOA	EE18_S09	Seasalt_37psu_1ppmNOM_80rpm_24h	0.605	254167	6.07639	>MQL	137.157	>MQL	1119	12600.2
PFOA	EE18_S10	Seasalt_37psu_1ppmNOM_80rpm_24h	0.951	239212	17.7951	>MQL	378.039	>MQL	1119	12600.2
PFOA	EE18_S11	Seasalt_37psu_1ppmNOM_80rpm_24h	1.64	173167	46.2963	>MQL	711.976	>MQL	1119	12600.2
PFOA	EE18_S12	Seasalt_37psu_1ppmNOM_80rpm_24h	2.48	79121.5	129.702	>MQL	911.368	>MQL	1119	12600.2
PFOA	EE18_S13	Seasalt_37psu_1ppmNOM_80rpm_24h	3.67	47110.5	250.217	>MQL	1046.86	>MQL	1119	12600.2
PFOA	EE18_S14	Seasalt_37psu_1ppmNOM_80rpm_24h	5.38	30810.9	393.374	>MQL	1076.37	>MQL	1119	12600.2
PFOA	EE18_S15	Seasalt_37psu_1ppmNOM_80rpm_24h	9.91	21302.8	153.139	>MQL	289.719	>MQL	1119	12600.2
PFOA	EE19_S02	Seasalt_37psu_1ppmNOM_80rpm_24h	0.015	NA	NA	<MDL	NA	<MDL	899	12473.4
PFOA	EE19_S03	Seasalt_37psu_1ppmNOM_80rpm_24h	0.0306	NA	NA	<MDL	NA	<MDL	899	12473.4
PFOA	EE19_S04	Seasalt_37psu_1ppmNOM_80rpm_24h	0.0548	NA	NA	<MDL	NA	<MDL	899	12473.4
PFOA	EE19_S05	Seasalt_37psu_1ppmNOM_80rpm_24h	0.0944	NA	NA	<MDL	NA	<MDL	899	12473.4
PFOA	EE19_S06	Seasalt_37psu_1ppmNOM_80rpm_24h	0.154	NA	0.72338	>MDL	NA	<MDL	899	12473.4
PFOA	EE19_S07	Seasalt_37psu_1ppmNOM_80rpm_24h	0.256	236726	0.506366	>MDL	8.63942	>MQL	899	12473.4
PFOA	EE19_S08	Seasalt_37psu_1ppmNOM_80rpm_24h	0.383	123167	4.12326	>MQL	36.6025	>MQL	899	12473.4
PFOA	EE19_S09	Seasalt_37psu_1ppmNOM_80rpm_24h	0.605	119035	8.60822	>MQL	73.8521	>MQL	899	12473.4
PFOA	EE19_S10	Seasalt_37psu_1ppmNOM_80rpm_24h	0.951	195143	17.0718	>MQL	240.108	>MQL	899	12473.4
PFOA	EE19_S11	Seasalt_37psu_1ppmNOM_80rpm_24h	1.64	208055	32.3351	>MQL	484.871	>MQL	899	12473.4
PFOA	EE19_S12	Seasalt_37psu_1ppmNOM_80rpm_24h	2.48	70876.2	124.638	>MQL	636.689	>MQL	899	12473.4
PFOA	EE19_S13	Seasalt_37psu_1ppmNOM_80rpm_24h	3.67	47344.5	210.72	>MQL	719.036	>MQL	899	12473.4
PFOA	EE19_S14	Seasalt_37psu_1ppmNOM_80rpm_24h	5.38	24366.5	412.109	>MQL	723.738	>MQL	899	12473.4
PFOA	EE19_S15	Seasalt_37psu_1ppmNOM_80rpm_24h	9.91	16596.1	159.216	>MQL	190.444	>MQL	899	12473.4
PFOA	EE20_S02	Seasalt_37psu_1ppmNOM_80rpm_24h	0.015	NA	0.578704	>MDL	NA	<MDL	603	12498.7
PFOA	EE20_S03	Seasalt_37psu_1ppmNOM_80rpm_24h	0.0306	NA	1.15741	>MDL	NA	<MDL	603	12498.7
PFOA	EE20_S04	Seasalt_37psu_1ppmNOM_80rpm_24h	0.0548	NA	NA	<MDL	NA	<MDL	603	12498.7
PFOA	EE20_S05	Seasalt_37psu_1ppmNOM_80rpm_24h	0.0944	NA	NA	<MDL	NA	<MDL	603	12498.7
PFOA	EE20_S06	Seasalt_37psu_1ppmNOM_80rpm_24h	0.154	NA	0.651042	>MDL	NA	<MDL	603	12498.7
PFOA	EE20_S07	Seasalt_37psu_1ppmNOM_80rpm_24h	0.256	215508	0.651042	>MDL	6.76901	>MQL	603	12498.7
PFOA	EE20_S08	Seasalt_37psu_1ppmNOM_80rpm_24h	0.383	130526	4.55729	>MQL	28.6983	>MQL	603	12498.7
PFOA	EE20_S09	Seasalt_37psu_1ppmNOM_80rpm_24h	0.605	211134	6.2934	>MQL	64.1056	>MQL	603	12498.7
PFOA	EE20_S10	Seasalt_37psu_1ppmNOM_80rpm_24h	0.951	173573	16.4931	>MQL	138.113	>MQL	603	12498.7
PFOA	EE20_S11	Seasalt_37psu_1ppmNOM_80rpm_24h	1.64	129987	44.5602	>MQL	279.447	>MQL	603	12498.7
PFOA	EE20_S12	Seasalt_37psu_1ppmNOM_80rpm_24h	2.48	64951.4	129.485	>MQL	405.752	>MQL	603	12498.7
PFOA	EE20_S13	Seasalt_37psu_1ppmNOM_80rpm_24h	3.67	40564.5	218.822	>MQL	428.243	>MQL	603	12498.7
PFOA	EE20_S14	Seasalt_37psu_1ppmNOM_80rpm_24h	5.38	15119.4	330.802	>MQL	241.298	>MQL	603	12498.7
PFOA	EE20_S15	Seasalt_37psu_1ppmNOM_80rpm_24h	9.91	16676.6	168.692	>MQL	135.724	>MQL	603	12498.7
PFOA	EE21_S02	Seasalt_37psu_2ppmNOM_80rpm_24h	0.015	NA	0.651042	>MDL	NA	<MDL	895	12322.1
PFOA	EE21_S03	Seasalt_37psu_2ppmNOM_80rpm_24h	0.0306	NA	NA	<MDL	NA	<MDL	895	12322.1
PFOA	EE21_S04	Seasalt_37psu_2ppmNOM_80rpm_24h	0.0548	NA	NA	<MDL	NA	<MDL	895	12322.1
PFOA	EE21_S05	Seasalt_37psu_2ppmNOM_80rpm_24h	0.0944	NA	NA	<MDL	NA	<MDL	895	12322.1
PFOA	EE21_S06	Seasalt_37psu_2ppmNOM_80rpm_24h	0.154	NA	0.651042	>MDL	NA	<MDL	895	12322.1
PFOA	EE21_S07	Seasalt_37psu_2ppmNOM_80rpm_24h	0.256	NA	0.651042	>MDL	NA	<MDL	895	12322.1
PFOA	EE21_S08	Seasalt_37psu_2ppmNOM_80rpm_24h	0.383	69780.2	4.77431	>MQL	24.1981	>MQL	895	12322.1
PFOA	EE21_S09	Seasalt_37psu_2ppmNOM_80rpm_24h	0.605	76900.3	6.87211	>MQL	38.3845	>MQL	895	12322.1
PFOA	EE21_S10	Seasalt_37psu_2ppmNOM_80rpm_24h	0.951	87577.2	15.842	>MQL	100.772	>MQL	895	12322.1
PFOA	EE21_S11	Seasalt_37psu_2ppmNOM_80rpm_24h	1.64	83350.6	42.4624	>MQL	257.07	>MQL	895	12322.1
PFOA	EE21_S12	Seasalt_37psu_2ppmNOM_80rpm_24h	2.48	17006.6	155.093	>MQL	191.579	>MQL	895	12322.1
PFOA	EE21_S13	Seasalt_37psu_2ppmNOM_80rpm_24h	3.67	24888.9	215.422	>MQL	389.436	>MQL	895	12322.1
PFOA	EE21_S14	Seasalt_37psu_2ppmNOM_80rpm_24h	5.38	17705.1	339.916	>MQL	437.127	>MQL	895	12322.1
PFOA	EE21_S15	Seasalt_37psu_2ppmNOM_80rpm_24h	9.91	7470.01	248.843	>MQL	135.016	>MQL	895	12322.1
PFOA	EE22_S02	Seasalt_37psu_2ppmNOM_80rpm_24h	0.015	NA	NA	<MDL	NA	<MDL	705	12209.3
PFOA	EE22_S03	Seasalt_37psu_2ppmNOM_80rpm_24h	0.0306	NA	NA	<MDL	NA	<MDL	705	12209.3
PFOA	EE22_S04	Seasalt_37psu_2ppmNOM_80rpm_24h	0.0548	NA	NA	<MDL	NA	<MDL	705	12209.3
PFOA	EE22_S05	Seasalt_37psu_2ppmNOM_80rpm_24h	0.0944	NA	NA	<MDL	NA	<MDL	705	12209.3
PFOA	EE22_S06	Seasalt_37psu_2ppmNOM_80rpm_24h	0.154	NA	0.651042	>MDL	NA	<MDL	705	12209.3
PFOA	EE22_S07	Seasalt_37psu_2ppmNOM_80rpm_24h	0.256	NA	0.578704	>MDL	NA	<MDL	705	12209.3
PFOA	EE22_S08	Seasalt_37psu_2ppmNOM_80rpm_24h	0.383	54665.4	3.90625	>MQL	12.3302	>MQL	705	12209.3
PFOA	EE22_S09	Seasalt_37psu_2ppmNOM_80rpm_24h	0.605	83269.5	5.35301	>MQL	25.7385	>MQL	705	12209.3
PFOA	EE22_S10	Seasalt_37psu_2ppmNOM_80rpm_24h	0.951	122006	11.0677	>MQL	77.9719	>MQL	705	12209.3
PFOA	EE22_S11	Seasalt_37psu_2ppmNOM_80rpm_24h	1.64	49336	34.5775	>MQL	98.5046	>MQL	705	12209.3
PFOA	EE22_S12	Seasalt_37psu_2ppmNOM_80rpm_24h	2.48	23821.4	105.975	>MQL	145.77	>MQL	705	12209.3
PFOA	EE22_S13	Seasalt_37psu_2ppmNOM_80rpm_24h	3.67	10001.4	160.663	>MQL	92.7839	>MQL	705	12209.3
PFOA	EE22_S14	Seasalt_37psu_2ppmNOM_80rpm_24h	5.38	17208.1	167.679	>MQL	166.613	>MQL	705	12209.3
PFOA	EE22_S15	Seasalt_37psu_2ppmNOM_80rpm_24h	9.91	11646.2	50.4919	>MQL	33.955	>MQL	705	12209.3
PFOA	EE23_S02	Seasalt_37psu_2ppmNOM_80rpm_24h	0.015	NA	NA	<MDL	NA	<MDL	677	11824.7
PFOA	EE23_S03	Seasalt_37psu_2ppmNOM_80rpm_24h	0.0306	NA	NA	<MDL	NA	<MDL	677	11824.7
PFOA	EE23_S04	Seasalt_37psu_2ppmNOM_80rpm_24h	0.0548	NA	0.72338	>MDL	NA	<MDL	677	11824.7
PFOA	EE23_S05	Seasalt_37psu_2ppmNOM_80rpm_24h	0.0944	NA	NA	<MDL	NA	<MDL	677	11824.7
PFOA	EE23_S06	Seasalt_37psu_2ppmNOM_80rpm_24h	0.154	NA	NA	<MDL	NA	<MDL	677	11824.7
PFOA	EE23_S07	Seasalt_37psu_2ppmNOM_80rpm_24h	0.256	NA	1.30208	>MQL	NA	<MDL	677	11824.7
PFOA	EE23_S08	Seasalt_37psu_2ppmNOM_80rpm_24h	0.383	33655.7	3.58073	>MQL	6.89967	>MQL	677	11824.7
PFOA	EE23_S09	Seasalt_37psu_2ppmNOM_80rpm_24h	0.605	8292.05	40.7986	>MQL	19.3689	>MQL	677	11824.7
PFOA	EE23_S10	Seasalt_37psu_2ppmNOM_80rpm_24h	0.951	82079.6	15.9144	>MQL	74.7864	>MQL	677	11824.7
PFOA	EE23_S11	Seasalt_37psu_2ppmNOM_80rpm_24h	1.64	47629	40.9433	>MQL	111.649	>MQL	677	11824.7
PFOA	EE23_S12	Seasalt_37psu_2ppmNOM_80rpm_24h	2.48	23556.7	119.358	>MQL	160.976	>MQL	677	11824.7
PFOA	EE23_S13	Seasalt_37psu_2ppmNOM_80rpm_24h	3.67	13983.1	134.187	>MQL	107.427	>MQL	677	11824.7
PFOA	EE23_S14	Seasalt_37psu_2ppmNOM_80rpm_24h	5.38	8933.41	180.411	>MQL	92.2739	>MQL	677	11824.7
PFOA	EE23_S15	Seasalt_37psu_2ppmNOM_80rpm_24h	9.91	6341.43	46.224	>MQL	16.7824	>MQL	677	11824.7
PFOS	EE01_S02	NaCl_37psu_80rpm_24h	0.015	NA	NA	<MDL	NA	<MDL	2034	14781.5
PFOS	EE01_S03	NaCl_37psu_80rpm_24h	0.0306	NA	NA	<MDL	NA	<MDL	2034	14781.5
PFOS	EE01_S04	NaCl_37psu_80rpm_24h	0.0548	NA	NA	<MDL	NA	<MDL	2034	14781.5
PFOS	EE01_S05	NaCl_37psu_80rpm_24h	0.0944	NA	NA	<MDL	3.18287	>MDL	2034	14781.5
PFOS	EE01_S06	NaCl_37psu_80rpm_24h	0.154	80789.8	0.679977	>MDL	7.55932	>MQL	2034	14781.5
PFOS	EE01_S07	NaCl_37psu_80rpm_24h	0.256	23455	2.73438	>MQL	8.82523	>MQL	2034	14781.5
PFOS	EE01_S08	NaCl_37psu_80rpm_24h	0.383	41441.9	5.74002	>MQL	32.7329	>MQL	2034	14781.5
PFOS	EE01_S09	NaCl_37psu_80rpm_24h	0.605	75777.3	11.9358	>MQL	124.457	>MQL	2034	14781.5
PFOS	EE01_S10	NaCl_37psu_80rpm_24h	0.951	72286.8	33.4201	>MQL	332.429	>MQL	2034	14781.5
PFOS	EE01_S11	NaCl_37psu_80rpm_24h	1.64	43443.9	107.205	>MQL	640.878	>MQL	2034	14781.5
PFOS	EE01_S12	NaCl_37psu_80rpm_24h	2.48	24755.1	282.118	>MQL	961.01	>MQL	2034	14781.5
PFOS	EE01_S13	NaCl_37psu_80rpm_24h	3.67	15868	447.627	>MQL	977.394	>MQL	2034	14781.5
PFOS	EE01_S14	NaCl_37psu_80rpm_24h	5.38	9279.14	761.791	>MQL	972.692	>MQL	2034	14781.5
PFOS	EE01_S15	NaCl_37psu_80rpm_24h	9.91	5701.56	478.299	>MQL	375.253	>MQL	2034	14781.5
PFOS	EE02_S02	NaCl_37psu_80rpm_24h	0.015	NA	NA	<MDL	NA	<MDL	582	14181.8
PFOS	EE02_S03	NaCl_37psu_80rpm_24h	0.0306	NA	NA	<MDL	NA	<MDL	582	14181.8
PFOS	EE02_S04	NaCl_37psu_80rpm_24h	0.0548	NA	NA	<MDL	NA	<MDL	582	14181.8
PFOS	EE02_S05	NaCl_37psu_80rpm_24h	0.0944	NA	NA	<MDL	NA	<MDL	582	14181.8
PFOS	EE02_S06	NaCl_37psu_80rpm_24h	0.154	96115.7	0.651042	>MDL	2.568	>MDL	582	14181.8
PFOS	EE02_S07	NaCl_37psu_80rpm_24h	0.256	96707.9	1.15741	>MDL	4.59346	>MDL	582	14181.8
PFOS	EE02_S08	NaCl_37psu_80rpm_24h	0.383	60253.8	5.96788	>MQL	14.7569	>MQL	582	14181.8
PFOS	EE02_S09	NaCl_37psu_80rpm_24h	0.605	130460	11.14	>MQL	59.6427	>MQL	582	14181.8
PFOS	EE02_S10	NaCl_37psu_80rpm_24h	0.951	79346.5	37.5434	>MQL	122.251	>MQL	582	14181.8
PFOS	EE02_S11	NaCl_37psu_80rpm_24h	1.64	63014.6	103.009	>MQL	266.385	>MQL	582	14181.8
PFOS	EE02_S12	NaCl_37psu_80rpm_24h	2.48	35312.8	257.668	>MQL	373.409	>MQL	582	14181.8
PFOS	EE02_S13	NaCl_37psu_80rpm_24h	3.67	17836.3	482.567	>MQL	353.226	>MQL	582	14181.8
PFOS	EE02_S14	NaCl_37psu_80rpm_24h	5.38	10636.3	725.043	>MQL	316.479	>MQL	582	14181.8
PFOS	EE02_S15	NaCl_37psu_80rpm_24h	9.91	9951.3	508.898	>MQL	207.827	>MQL	582	14181.8
PFOS	EE03_S02	NaCl_37psu_80rpm_24h	0.015	NA	NA	<MDL	NA	<MDL	204	13874.6
PFOS	EE03_S03	NaCl_37psu_80rpm_24h	0.0306	NA	1.01273	>MDL	NA	<MDL	204	13874.6
PFOS	EE03_S04	NaCl_37psu_80rpm_24h	0.0548	NA	NA	<MDL	NA	<MDL	204	13874.6
PFOS	EE03_S05	NaCl_37psu_80rpm_24h	0.0944	296341	0.506366	>MDL	2.20631	>MDL	204	13874.6
PFOS	EE03_S06	NaCl_37psu_80rpm_24h	0.154	NA	0.578704	>MDL	NA	<MDL	204	13874.6
PFOS	EE03_S07	NaCl_37psu_80rpm_24h	0.256	149250	1.30208	>MQL	2.85735	>MDL	204	13874.6
PFOS	EE03_S08	NaCl_37psu_80rpm_24h	0.383	NA	6.1849	>MQL	NA	<MDL	204	13874.6
PFOS	EE03_S09	NaCl_37psu_80rpm_24h	0.605	129842	12.7315	>MQL	24.3056	>MQL	204	13874.6
PFOS	EE03_S10	NaCl_37psu_80rpm_24h	0.951	110991	33.9988	>MQL	55.4832	>MQL	204	13874.6
PFOS	EE03_S11	NaCl_37psu_80rpm_24h	1.64	73907.4	88.4693	>MQL	96.1372	>MQL	204	13874.6
PFOS	EE03_S12	NaCl_37psu_80rpm_24h	2.48	37087.6	262.659	>MQL	143.229	>MQL	204	13874.6
PFOS	EE03_S13	NaCl_37psu_80rpm_24h	3.67	15282.5	290.22	>MQL	65.2127	>MQL	204	13874.6
PFOS	EE03_S14	NaCl_37psu_80rpm_24h	5.38	12348.6	360.171	>MQL	65.3935	>MQL	204	13874.6
PFOS	EE03_S15	NaCl_37psu_80rpm_24h	9.91	8815.63	442.564	>MQL	57.364	>MQL	204	13874.6
PFOS	EE09_S02	Seasalt_37psu_80rpm_24h	0.015	NA	NA	<MDL	NA	<MDL	1479	13199.4
PFOS	EE09_S03	Seasalt_37psu_80rpm_24h	0.0306	NA	NA	<MDL	NA	<MDL	1479	13199.4
PFOS	EE09_S04	Seasalt_37psu_80rpm_24h	0.0548	NA	NA	<MDL	NA	<MDL	1479	13199.4
PFOS	EE09_S05	Seasalt_37psu_80rpm_24h	0.0944	NA	NA	<MDL	NA	<MDL	1479	13199.4
PFOS	EE09_S06	Seasalt_37psu_80rpm_24h	0.154	NA	NA	<MDL	2.35098	>MDL	1479	13199.4
PFOS	EE09_S07	Seasalt_37psu_80rpm_24h	0.256	74743.1	0.578704	>MDL	4.84664	>MQL	1479	13199.4
PFOS	EE09_S08	Seasalt_37psu_80rpm_24h	0.383	64531.3	2.82118	>MQL	20.3993	>MQL	1479	13199.4
PFOS	EE09_S09	Seasalt_37psu_80rpm_24h	0.605	124747	4.91898	>MQL	68.7572	>MQL	1479	13199.4
PFOS	EE09_S10	Seasalt_37psu_80rpm_24h	0.951	93155.2	15.191	>MQL	158.565	>MQL	1479	13199.4
PFOS	EE09_S11	Seasalt_37psu_80rpm_24h	1.64	57899.2	46.8027	>MQL	303.639	>MQL	1479	13199.4
PFOS	EE09_S12	Seasalt_37psu_80rpm_24h	2.48	27137.2	126.953	>MQL	386.032	>MQL	1479	13199.4
PFOS	EE09_S13	Seasalt_37psu_80rpm_24h	3.67	17369.7	210.069	>MQL	408.854	>MQL	1479	13199.4
PFOS	EE09_S14	Seasalt_37psu_80rpm_24h	5.38	7538.58	465.567	>MQL	393.265	>MQL	1479	13199.4
PFOS	EE09_S15	Seasalt_37psu_80rpm_24h	9.91	5889.27	194.083	>MQL	128.074	>MQL	1479	13199.4
PFOS	EE10_S02	Seasalt_37psu_80rpm_24h	0.015	NA	NA	<MDL	NA	<MDL	699	13593.8
PFOS	EE10_S03	Seasalt_37psu_80rpm_24h	0.0306	NA	NA	<MDL	NA	<MDL	699	13593.8
PFOS	EE10_S04	Seasalt_37psu_80rpm_24h	0.0548	NA	NA	<MDL	NA	<MDL	699	13593.8
PFOS	EE10_S05	Seasalt_37psu_80rpm_24h	0.0944	NA	NA	<MDL	NA	<MDL	699	13593.8
PFOS	EE10_S06	Seasalt_37psu_80rpm_24h	0.154	NA	NA	<MDL	2.49566	>MDL	699	13593.8
PFOS	EE10_S07	Seasalt_37psu_80rpm_24h	0.256	70497.3	0.578704	>MDL	2.0978	>MDL	699	13593.8
PFOS	EE10_S08	Seasalt_37psu_80rpm_24h	0.383	135052	2.60417	>MQL	18.0845	>MQL	699	13593.8
PFOS	EE10_S09	Seasalt_37psu_80rpm_24h	0.605	126266	4.91898	>MQL	31.9372	>MQL	699	13593.8
PFOS	EE10_S10	Seasalt_37psu_80rpm_24h	0.951	113759	14.9016	>MQL	87.1672	>MQL	699	13593.8
PFOS	EE10_S11	Seasalt_37psu_80rpm_24h	1.64	62347.3	47.5984	>MQL	152.597	>MQL	699	13593.8
PFOS	EE10_S12	Seasalt_37psu_80rpm_24h	2.48	31858.8	127.459	>MQL	208.804	>MQL	699	13593.8
PFOS	EE10_S13	Seasalt_37psu_80rpm_24h	3.67	18274.8	261.502	>MQL	245.732	>MQL	699	13593.8
PFOS	EE10_S14	Seasalt_37psu_80rpm_24h	5.38	9043.63	511.936	>MQL	238.064	>MQL	699	13593.8
PFOS	EE10_S15	Seasalt_37psu_80rpm_24h	9.91	6078.91	563.513	>MQL	176.143	>MQL	699	13593.8
PFOS	EE11_S02	Seasalt_37psu_80rpm_24h	0.015	NA	NA	<MDL	NA	<MDL	353	13932.6
PFOS	EE11_S03	Seasalt_37psu_80rpm_24h	0.0306	NA	NA	<MDL	NA	<MDL	353	13932.6
PFOS	EE11_S04	Seasalt_37psu_80rpm_24h	0.0548	NA	NA	<MDL	NA	<MDL	353	13932.6
PFOS	EE11_S05	Seasalt_37psu_80rpm_24h	0.0944	NA	NA	<MDL	NA	<MDL	353	13932.6
PFOS	EE11_S06	Seasalt_37psu_80rpm_24h	0.154	NA	NA	<MDL	NA	<MDL	353	13932.6
PFOS	EE11_S07	Seasalt_37psu_80rpm_24h	0.256	NA	NA	<MDL	1.26591	>MDL	353	13932.6
PFOS	EE11_S08	Seasalt_37psu_80rpm_24h	0.383	67536.2	3.25521	>MQL	5.57002	>MQL	353	13932.6
PFOS	EE11_S09	Seasalt_37psu_80rpm_24h	0.605	112688	4.99132	>MQL	14.2506	>MQL	353	13932.6
PFOS	EE11_S10	Seasalt_37psu_80rpm_24h	0.951	87814.7	16.5654	>MQL	36.8562	>MQL	353	13932.6
PFOS	EE11_S11	Seasalt_37psu_80rpm_24h	1.64	50873.4	49.6962	>MQL	64.0553	>MQL	353	13932.6
PFOS	EE11_S12	Seasalt_37psu_80rpm_24h	2.48	30635.1	143.012	>MQL	111.003	>MQL	353	13932.6
PFOS	EE11_S13	Seasalt_37psu_80rpm_24h	3.67	17702.9	271.918	>MQL	121.962	>MQL	353	13932.6
PFOS	EE11_S14	Seasalt_37psu_80rpm_24h	5.38	10197.7	581.091	>MQL	150.137	>MQL	353	13932.6
PFOS	EE11_S15	Seasalt_37psu_80rpm_24h	9.91	5812.44	670.501	>MQL	98.7413	>MQL	353	13932.6
PFOS	EE18_S02	Seasalt_37psu_1ppmNOM_80rpm_24h	0.015	NA	0.72338	>MDL	NA	<MDL	547	12600.2
PFOS	EE18_S03	Seasalt_37psu_1ppmNOM_80rpm_24h	0.0306	NA	NA	<MDL	NA	<MDL	547	12600.2
PFOS	EE18_S04	Seasalt_37psu_1ppmNOM_80rpm_24h	0.0548	NA	NA	<MDL	NA	<MDL	547	12600.2
PFOS	EE18_S05	Seasalt_37psu_1ppmNOM_80rpm_24h	0.0944	NA	NA	<MDL	1.26591	>MDL	547	12600.2
PFOS	EE18_S06	Seasalt_37psu_1ppmNOM_80rpm_24h	0.154	60467.1	1.15741	>MDL	3.03819	>MQL	547	12600.2
PFOS	EE18_S07	Seasalt_37psu_1ppmNOM_80rpm_24h	0.256	279712	0.506366	>MDL	6.14873	>MQL	547	12600.2
PFOS	EE18_S08	Seasalt_37psu_1ppmNOM_80rpm_24h	0.383	191261	3.58073	>MQL	29.7309	>MQL	547	12600.2
PFOS	EE18_S09	Seasalt_37psu_1ppmNOM_80rpm_24h	0.605	333598	6.07639	>MQL	87.9991	>MQL	547	12600.2
PFOS	EE18_S10	Seasalt_37psu_1ppmNOM_80rpm_24h	0.951	340376	17.7951	>MQL	262.948	>MQL	547	12600.2
PFOS	EE18_S11	Seasalt_37psu_1ppmNOM_80rpm_24h	1.64	221029	46.2963	>MQL	444.227	>MQL	547	12600.2
PFOS	EE18_S12	Seasalt_37psu_1ppmNOM_80rpm_24h	2.48	96887.5	129.702	>MQL	545.537	>MQL	547	12600.2
PFOS	EE18_S13	Seasalt_37psu_1ppmNOM_80rpm_24h	3.67	54018.3	250.217	>MQL	586.769	>MQL	547	12600.2
PFOS	EE18_S14	Seasalt_37psu_1ppmNOM_80rpm_24h	5.38	27177.9	393.374	>MQL	464.12	>MQL	547	12600.2
PFOS	EE18_S15	Seasalt_37psu_1ppmNOM_80rpm_24h	9.91	20744.6	153.139	>MQL	137.912	>MQL	547	12600.2
PFOS	EE19_S02	Seasalt_37psu_1ppmNOM_80rpm_24h	0.015	NA	NA	<MDL	NA	<MDL	197	12473.4
PFOS	EE19_S03	Seasalt_37psu_1ppmNOM_80rpm_24h	0.0306	NA	NA	<MDL	NA	<MDL	197	12473.4
PFOS	EE19_S04	Seasalt_37psu_1ppmNOM_80rpm_24h	0.0548	NA	NA	<MDL	NA	<MDL	197	12473.4
PFOS	EE19_S05	Seasalt_37psu_1ppmNOM_80rpm_24h	0.0944	NA	NA	<MDL	NA	<MDL	197	12473.4
PFOS	EE19_S06	Seasalt_37psu_1ppmNOM_80rpm_24h	0.154	94975.1	0.72338	>MDL	1.08507	>MDL	197	12473.4
PFOS	EE19_S07	Seasalt_37psu_1ppmNOM_80rpm_24h	0.256	298493	0.506366	>MDL	2.38715	>MQL	197	12473.4
PFOS	EE19_S08	Seasalt_37psu_1ppmNOM_80rpm_24h	0.383	191061	4.12326	>MQL	12.4421	>MQL	197	12473.4
PFOS	EE19_S09	Seasalt_37psu_1ppmNOM_80rpm_24h	0.605	270825	8.60822	>MQL	36.82	>MQL	197	12473.4
PFOS	EE19_S10	Seasalt_37psu_1ppmNOM_80rpm_24h	0.951	389022	17.0718	>MQL	104.89	>MQL	197	12473.4
PFOS	EE19_S11	Seasalt_37psu_1ppmNOM_80rpm_24h	1.64	351854	32.3351	>MQL	179.688	>MQL	197	12473.4
PFOS	EE19_S12	Seasalt_37psu_1ppmNOM_80rpm_24h	2.48	122701	124.638	>MQL	241.536	>MQL	197	12473.4
PFOS	EE19_S13	Seasalt_37psu_1ppmNOM_80rpm_24h	3.67	66262	210.72	>MQL	220.522	>MQL	197	12473.4
PFOS	EE19_S14	Seasalt_37psu_1ppmNOM_80rpm_24h	5.38	37593.3	412.109	>MQL	244.683	>MQL	197	12473.4
PFOS	EE19_S15	Seasalt_37psu_1ppmNOM_80rpm_24h	9.91	25545.3	159.216	>MQL	64.2361	>MQL	197	12473.4
PFOS	EE20_S02	Seasalt_37psu_1ppmNOM_80rpm_24h	0.015	NA	0.578704	>MDL	NA	<MDL	113	12498.7
PFOS	EE20_S03	Seasalt_37psu_1ppmNOM_80rpm_24h	0.0306	NA	1.15741	>MDL	NA	<MDL	113	12498.7
PFOS	EE20_S04	Seasalt_37psu_1ppmNOM_80rpm_24h	0.0548	NA	NA	<MDL	NA	<MDL	113	12498.7
PFOS	EE20_S05	Seasalt_37psu_1ppmNOM_80rpm_24h	0.0944	NA	NA	<MDL	NA	<MDL	113	12498.7
PFOS	EE20_S06	Seasalt_37psu_1ppmNOM_80rpm_24h	0.154	NA	0.651042	>MDL	NA	<MDL	113	12498.7
PFOS	EE20_S07	Seasalt_37psu_1ppmNOM_80rpm_24h	0.256	245795	0.651042	>MDL	1.44676	>MDL	113	12498.7
PFOS	EE20_S08	Seasalt_37psu_1ppmNOM_80rpm_24h	0.383	186980	4.55729	>MQL	7.70399	>MQL	113	12498.7
PFOS	EE20_S09	Seasalt_37psu_1ppmNOM_80rpm_24h	0.605	369965	6.2934	>MQL	21.0503	>MQL	113	12498.7
PFOS	EE20_S10	Seasalt_37psu_1ppmNOM_80rpm_24h	0.951	350501	16.4931	>MQL	52.2642	>MQL	113	12498.7
PFOS	EE20_S11	Seasalt_37psu_1ppmNOM_80rpm_24h	1.64	214034	44.5602	>MQL	86.2269	>MQL	113	12498.7
PFOS	EE20_S12	Seasalt_37psu_1ppmNOM_80rpm_24h	2.48	100443	129.485	>MQL	117.585	>MQL	113	12498.7
PFOS	EE20_S13	Seasalt_37psu_1ppmNOM_80rpm_24h	3.67	59253	218.822	>MQL	117.224	>MQL	113	12498.7
PFOS	EE20_S14	Seasalt_37psu_1ppmNOM_80rpm_24h	5.38	27851.5	330.802	>MQL	83.2972	>MQL	113	12498.7
PFOS	EE20_S15	Seasalt_37psu_1ppmNOM_80rpm_24h	9.91	21296.3	168.692	>MQL	32.4797	>MQL	113	12498.7
PFOS	EE21_S02	Seasalt_37psu_2ppmNOM_80rpm_24h	0.015	NA	0.651042	>MDL	NA	<MDL	209	12322.1
PFOS	EE21_S03	Seasalt_37psu_2ppmNOM_80rpm_24h	0.0306	NA	NA	<MDL	NA	<MDL	209	12322.1
PFOS	EE21_S04	Seasalt_37psu_2ppmNOM_80rpm_24h	0.0548	NA	NA	<MDL	NA	<MDL	209	12322.1
PFOS	EE21_S05	Seasalt_37psu_2ppmNOM_80rpm_24h	0.0944	NA	NA	<MDL	NA	<MDL	209	12322.1
PFOS	EE21_S06	Seasalt_37psu_2ppmNOM_80rpm_24h	0.154	NA	0.651042	>MDL	NA	<MDL	209	12322.1
PFOS	EE21_S07	Seasalt_37psu_2ppmNOM_80rpm_24h	0.256	147394	0.651042	>MDL	1.6276	>MDL	209	12322.1
PFOS	EE21_S08	Seasalt_37psu_2ppmNOM_80rpm_24h	0.383	121488	4.77431	>MQL	9.83796	>MQL	209	12322.1
PFOS	EE21_S09	Seasalt_37psu_2ppmNOM_80rpm_24h	0.605	212867	6.87211	>MQL	24.8119	>MQL	209	12322.1
PFOS	EE21_S10	Seasalt_37psu_2ppmNOM_80rpm_24h	0.951	232868	15.842	>MQL	62.5723	>MQL	209	12322.1
PFOS	EE21_S11	Seasalt_37psu_2ppmNOM_80rpm_24h	1.64	172654	42.4624	>MQL	124.349	>MQL	209	12322.1
PFOS	EE21_S12	Seasalt_37psu_2ppmNOM_80rpm_24h	2.48	38429.6	155.093	>MQL	101.092	>MQL	209	12322.1
PFOS	EE21_S13	Seasalt_37psu_2ppmNOM_80rpm_24h	3.67	51840.2	215.422	>MQL	189.417	>MQL	209	12322.1
PFOS	EE21_S14	Seasalt_37psu_2ppmNOM_80rpm_24h	5.38	33286.7	339.916	>MQL	191.913	>MQL	209	12322.1
PFOS	EE21_S15	Seasalt_37psu_2ppmNOM_80rpm_24h	9.91	16864.6	248.843	>MQL	71.1806	>MQL	209	12322.1
PFOS	EE22_S02	Seasalt_37psu_2ppmNOM_80rpm_24h	0.015	NA	NA	<MDL	NA	<MDL	95	12209.3
PFOS	EE22_S03	Seasalt_37psu_2ppmNOM_80rpm_24h	0.0306	NA	NA	<MDL	NA	<MDL	95	12209.3
PFOS	EE22_S04	Seasalt_37psu_2ppmNOM_80rpm_24h	0.0548	NA	NA	<MDL	NA	<MDL	95	12209.3
PFOS	EE22_S05	Seasalt_37psu_2ppmNOM_80rpm_24h	0.0944	NA	NA	<MDL	NA	<MDL	95	12209.3
PFOS	EE22_S06	Seasalt_37psu_2ppmNOM_80rpm_24h	0.154	NA	0.651042	>MDL	NA	<MDL	95	12209.3
PFOS	EE22_S07	Seasalt_37psu_2ppmNOM_80rpm_24h	0.256	192778	0.578704	>MDL	0.868056	>MDL	95	12209.3
PFOS	EE22_S08	Seasalt_37psu_2ppmNOM_80rpm_24h	0.383	220148	3.90625	>MQL	6.69126	>MQL	95	12209.3
PFOS	EE22_S09	Seasalt_37psu_2ppmNOM_80rpm_24h	0.605	349085	5.35301	>MQL	14.5399	>MQL	95	12209.3
PFOS	EE22_S10	Seasalt_37psu_2ppmNOM_80rpm_24h	0.951	499376	11.0677	>MQL	43.0049	>MQL	95	12209.3
PFOS	EE22_S11	Seasalt_37psu_2ppmNOM_80rpm_24h	1.64	182830	34.5775	>MQL	49.1898	>MQL	95	12209.3
PFOS	EE22_S12	Seasalt_37psu_2ppmNOM_80rpm_24h	2.48	92814.4	105.975	>MQL	76.5336	>MQL	95	12209.3
PFOS	EE22_S13	Seasalt_37psu_2ppmNOM_80rpm_24h	3.67	41634.1	160.663	>MQL	52.0472	>MQL	95	12209.3
PFOS	EE22_S14	Seasalt_37psu_2ppmNOM_80rpm_24h	5.38	53780.6	167.679	>MQL	70.1678	>MQL	95	12209.3
PFOS	EE22_S15	Seasalt_37psu_2ppmNOM_80rpm_24h	9.91	41151.8	50.4919	>MQL	16.1675	>MQL	95	12209.3
PFOS	EE23_S02	Seasalt_37psu_2ppmNOM_80rpm_24h	0.015	NA	NA	<MDL	NA	<MDL	87	11824.7
PFOS	EE23_S03	Seasalt_37psu_2ppmNOM_80rpm_24h	0.0306	NA	NA	<MDL	NA	<MDL	87	11824.7
PFOS	EE23_S04	Seasalt_37psu_2ppmNOM_80rpm_24h	0.0548	NA	0.72338	>MDL	NA	<MDL	87	11824.7
PFOS	EE23_S05	Seasalt_37psu_2ppmNOM_80rpm_24h	0.0944	NA	NA	<MDL	NA	<MDL	87	11824.7
PFOS	EE23_S06	Seasalt_37psu_2ppmNOM_80rpm_24h	0.154	NA	NA	<MDL	NA	<MDL	87	11824.7
PFOS	EE23_S07	Seasalt_37psu_2ppmNOM_80rpm_24h	0.256	105713	1.30208	>MQL	1.01273	>MDL	87	11824.7
PFOS	EE23_S08	Seasalt_37psu_2ppmNOM_80rpm_24h	0.383	181221	3.58073	>MQL	4.77431	>MQL	87	11824.7
PFOS	EE23_S09	Seasalt_37psu_2ppmNOM_80rpm_24h	0.605	37834.8	40.7986	>MQL	11.3571	>MQL	87	11824.7
PFOS	EE23_S10	Seasalt_37psu_2ppmNOM_80rpm_24h	0.951	275230	15.9144	>MQL	32.2266	>MQL	87	11824.7
PFOS	EE23_S11	Seasalt_37psu_2ppmNOM_80rpm_24h	1.64	176859	40.9433	>MQL	53.2769	>MQL	87	11824.7
PFOS	EE23_S12	Seasalt_37psu_2ppmNOM_80rpm_24h	2.48	91969.9	119.358	>MQL	80.7653	>MQL	87	11824.7
PFOS	EE23_S13	Seasalt_37psu_2ppmNOM_80rpm_24h	3.67	55612	134.187	>MQL	54.9045	>MQL	87	11824.7
PFOS	EE23_S14	Seasalt_37psu_2ppmNOM_80rpm_24h	5.38	34442.2	180.411	>MQL	45.7176	>MQL	87	11824.7
PFOS	EE23_S15	Seasalt_37psu_2ppmNOM_80rpm_24h	9.91	26800.4	46.224	>MQL	9.11458	>MQL	87	11824.7
PFUnDA	EE01_S02	NaCl_37psu_80rpm_24h	0.015	NA	NA	<MDL	NA	<MDL	3330	14781.5
PFUnDA	EE01_S03	NaCl_37psu_80rpm_24h	0.0306	NA	NA	<MDL	NA	<MDL	3330	14781.5
PFUnDA	EE01_S04	NaCl_37psu_80rpm_24h	0.0548	NA	NA	<MDL	NA	<MDL	3330	14781.5
PFUnDA	EE01_S05	NaCl_37psu_80rpm_24h	0.0944	NA	NA	<MDL	3.25521	>MQL	3330	14781.5
PFUnDA	EE01_S06	NaCl_37psu_80rpm_24h	0.154	43916.7	0.679977	>MDL	6.72743	>MQL	3330	14781.5
PFUnDA	EE01_S07	NaCl_37psu_80rpm_24h	0.256	19904.6	2.73438	>MQL	12.2613	>MQL	3330	14781.5
PFUnDA	EE01_S08	NaCl_37psu_80rpm_24h	0.383	35550.3	5.74002	>MQL	45.9708	>MQL	3330	14781.5
PFUnDA	EE01_S09	NaCl_37psu_80rpm_24h	0.605	63651.1	11.9358	>MQL	171.152	>MQL	3330	14781.5
PFUnDA	EE01_S10	NaCl_37psu_80rpm_24h	0.951	57816.1	33.4201	>MQL	435.294	>MQL	3330	14781.5
PFUnDA	EE01_S11	NaCl_37psu_80rpm_24h	1.64	31581.4	107.205	>MQL	762.731	>MQL	3330	14781.5
PFUnDA	EE01_S12	NaCl_37psu_80rpm_24h	2.48	21493.9	282.118	>MQL	1366.07	>MQL	3330	14781.5
PFUnDA	EE01_S13	NaCl_37psu_80rpm_24h	3.67	11960.9	447.627	>MQL	1206.16	>MQL	3330	14781.5
PFUnDA	EE01_S14	NaCl_37psu_80rpm_24h	5.38	6382.04	761.791	>MQL	1095.27	>MQL	3330	14781.5
PFUnDA	EE01_S15	NaCl_37psu_80rpm_24h	9.91	4504.01	478.299	>MQL	485.315	>MQL	3330	14781.5
PFUnDA	EE02_S02	NaCl_37psu_80rpm_24h	0.015	NA	NA	<MDL	NA	<MDL	1046	14181.8
PFUnDA	EE02_S03	NaCl_37psu_80rpm_24h	0.0306	NA	NA	<MDL	NA	<MDL	1046	14181.8
PFUnDA	EE02_S04	NaCl_37psu_80rpm_24h	0.0548	NA	NA	<MDL	NA	<MDL	1046	14181.8
PFUnDA	EE02_S05	NaCl_37psu_80rpm_24h	0.0944	NA	NA	<MDL	1.77228	>MQL	1046	14181.8
PFUnDA	EE02_S06	NaCl_37psu_80rpm_24h	0.154	71556.8	0.651042	>MDL	3.43605	>MQL	1046	14181.8
PFUnDA	EE02_S07	NaCl_37psu_80rpm_24h	0.256	63977.4	1.15741	>MDL	5.46152	>MQL	1046	14181.8
PFUnDA	EE02_S08	NaCl_37psu_80rpm_24h	0.383	58258.9	5.96788	>MQL	25.6438	>MQL	1046	14181.8
PFUnDA	EE02_S09	NaCl_37psu_80rpm_24h	0.605	114408	11.14	>MQL	94.0032	>MQL	1046	14181.8
PFUnDA	EE02_S10	NaCl_37psu_80rpm_24h	0.951	80604.2	37.5434	>MQL	223.199	>MQL	1046	14181.8
PFUnDA	EE02_S11	NaCl_37psu_80rpm_24h	1.64	57379.2	103.009	>MQL	435.945	>MQL	1046	14181.8
PFUnDA	EE02_S12	NaCl_37psu_80rpm_24h	2.48	31584.9	257.668	>MQL	600.26	>MQL	1046	14181.8
PFUnDA	EE02_S13	NaCl_37psu_80rpm_24h	3.67	15460.5	482.567	>MQL	550.275	>MQL	1046	14181.8
PFUnDA	EE02_S14	NaCl_37psu_80rpm_24h	5.38	9165.23	725.043	>MQL	490.126	>MQL	1046	14181.8
PFUnDA	EE02_S15	NaCl_37psu_80rpm_24h	9.91	10317.5	508.898	>MQL	387.261	>MQL	1046	14181.8
PFUnDA	EE03_S02	NaCl_37psu_80rpm_24h	0.015	NA	NA	<MDL	NA	<MDL	276	13874.6
PFUnDA	EE03_S03	NaCl_37psu_80rpm_24h	0.0306	NA	1.01273	>MDL	NA	<MDL	276	13874.6
PFUnDA	EE03_S04	NaCl_37psu_80rpm_24h	0.0548	NA	NA	<MDL	NA	<MDL	276	13874.6
PFUnDA	EE03_S05	NaCl_37psu_80rpm_24h	0.0944	129266	0.506366	>MDL	1.30208	>MQL	276	13874.6
PFUnDA	EE03_S06	NaCl_37psu_80rpm_24h	0.154	169662	0.578704	>MDL	1.95313	>MQL	276	13874.6
PFUnDA	EE03_S07	NaCl_37psu_80rpm_24h	0.256	178739	1.30208	>MQL	4.62963	>MQL	276	13874.6
PFUnDA	EE03_S08	NaCl_37psu_80rpm_24h	0.383	83489.7	6.1849	>MQL	10.272	>MQL	276	13874.6
PFUnDA	EE03_S09	NaCl_37psu_80rpm_24h	0.605	226359	12.7315	>MQL	57.3278	>MQL	276	13874.6
PFUnDA	EE03_S10	NaCl_37psu_80rpm_24h	0.951	213648	33.9988	>MQL	144.495	>MQL	276	13874.6
PFUnDA	EE03_S11	NaCl_37psu_80rpm_24h	1.64	148612	88.4693	>MQL	261.538	>MQL	276	13874.6
PFUnDA	EE03_S12	NaCl_37psu_80rpm_24h	2.48	71750.3	262.659	>MQL	374.891	>MQL	276	13874.6
PFUnDA	EE03_S13	NaCl_37psu_80rpm_24h	3.67	33762	290.22	>MQL	194.915	>MQL	276	13874.6
PFUnDA	EE03_S14	NaCl_37psu_80rpm_24h	5.38	24726.2	360.171	>MQL	177.156	>MQL	276	13874.6
PFUnDA	EE03_S15	NaCl_37psu_80rpm_24h	9.91	18401.5	442.564	>MQL	162.001	>MQL	276	13874.6
PFUnDA	EE09_S02	Seasalt_37psu_80rpm_24h	0.015	NA	NA	<MDL	NA	<MDL	1513	13199.4
PFUnDA	EE09_S03	Seasalt_37psu_80rpm_24h	0.0306	NA	NA	<MDL	NA	<MDL	1513	13199.4
PFUnDA	EE09_S04	Seasalt_37psu_80rpm_24h	0.0548	NA	NA	<MDL	NA	<MDL	1513	13199.4
PFUnDA	EE09_S05	Seasalt_37psu_80rpm_24h	0.0944	NA	NA	<MDL	0.325521	>MDL	1513	13199.4
PFUnDA	EE09_S06	Seasalt_37psu_80rpm_24h	0.154	NA	NA	<MDL	1.88079	>MQL	1513	13199.4
PFUnDA	EE09_S07	Seasalt_37psu_80rpm_24h	0.256	61613.2	0.578704	>MDL	4.08709	>MQL	1513	13199.4
PFUnDA	EE09_S08	Seasalt_37psu_80rpm_24h	0.383	60844.3	2.82118	>MQL	19.6759	>MQL	1513	13199.4
PFUnDA	EE09_S09	Seasalt_37psu_80rpm_24h	0.605	128743	4.91898	>MQL	72.5911	>MQL	1513	13199.4
PFUnDA	EE09_S10	Seasalt_37psu_80rpm_24h	0.951	101842	15.191	>MQL	177.337	>MQL	1513	13199.4
PFUnDA	EE09_S11	Seasalt_37psu_80rpm_24h	1.64	60016.2	46.8027	>MQL	321.976	>MQL	1513	13199.4
PFUnDA	EE09_S12	Seasalt_37psu_80rpm_24h	2.48	29276.3	126.953	>MQL	426.034	>MQL	1513	13199.4
PFUnDA	EE09_S13	Seasalt_37psu_80rpm_24h	3.67	17659.8	210.069	>MQL	425.239	>MQL	1513	13199.4
PFUnDA	EE09_S14	Seasalt_37psu_80rpm_24h	5.38	8178.4	465.567	>MQL	436.451	>MQL	1513	13199.4
PFUnDA	EE09_S15	Seasalt_37psu_80rpm_24h	9.91	7618.45	194.083	>MQL	169.488	>MQL	1513	13199.4
PFUnDA	EE10_S02	Seasalt_37psu_80rpm_24h	0.015	NA	NA	<MDL	NA	<MDL	717	13593.8
PFUnDA	EE10_S03	Seasalt_37psu_80rpm_24h	0.0306	NA	NA	<MDL	NA	<MDL	717	13593.8
PFUnDA	EE10_S04	Seasalt_37psu_80rpm_24h	0.0548	NA	NA	<MDL	NA	<MDL	717	13593.8
PFUnDA	EE10_S05	Seasalt_37psu_80rpm_24h	0.0944	NA	NA	<MDL	0.253183	>MDL	717	13593.8
PFUnDA	EE10_S06	Seasalt_37psu_80rpm_24h	0.154	NA	NA	<MDL	0.759549	>MQL	717	13593.8
PFUnDA	EE10_S07	Seasalt_37psu_80rpm_24h	0.256	93611.6	0.578704	>MDL	2.85735	>MQL	717	13593.8
PFUnDA	EE10_S08	Seasalt_37psu_80rpm_24h	0.383	85843.5	2.60417	>MQL	11.7911	>MQL	717	13593.8
PFUnDA	EE10_S09	Seasalt_37psu_80rpm_24h	0.605	139128	4.91898	>MQL	36.0966	>MQL	717	13593.8
PFUnDA	EE10_S10	Seasalt_37psu_80rpm_24h	0.951	115366	14.9016	>MQL	90.6756	>MQL	717	13593.8
PFUnDA	EE10_S11	Seasalt_37psu_80rpm_24h	1.64	61488.1	47.5984	>MQL	154.369	>MQL	717	13593.8
PFUnDA	EE10_S12	Seasalt_37psu_80rpm_24h	2.48	32947.4	127.459	>MQL	221.499	>MQL	717	13593.8
PFUnDA	EE10_S13	Seasalt_37psu_80rpm_24h	3.67	19439.2	261.502	>MQL	268.121	>MQL	717	13593.8
PFUnDA	EE10_S14	Seasalt_37psu_80rpm_24h	5.38	9507.78	511.936	>MQL	256.727	>MQL	717	13593.8
PFUnDA	EE10_S15	Seasalt_37psu_80rpm_24h	9.91	7396.32	563.513	>MQL	219.835	>MQL	717	13593.8
PFUnDA	EE11_S02	Seasalt_37psu_80rpm_24h	0.015	NA	NA	<MDL	NA	<MDL	455	13932.6
PFUnDA	EE11_S03	Seasalt_37psu_80rpm_24h	0.0306	NA	NA	<MDL	NA	<MDL	455	13932.6
PFUnDA	EE11_S04	Seasalt_37psu_80rpm_24h	0.0548	NA	NA	<MDL	NA	<MDL	455	13932.6
PFUnDA	EE11_S05	Seasalt_37psu_80rpm_24h	0.0944	NA	NA	<MDL	NA	<MDL	455	13932.6
PFUnDA	EE11_S06	Seasalt_37psu_80rpm_24h	0.154	NA	NA	<MDL	0.542535	>MDL	455	13932.6
PFUnDA	EE11_S07	Seasalt_37psu_80rpm_24h	0.256	NA	NA	<MDL	1.48293	>MQL	455	13932.6
PFUnDA	EE11_S08	Seasalt_37psu_80rpm_24h	0.383	57159.5	3.25521	>MQL	6.07639	>MQL	455	13932.6
PFUnDA	EE11_S09	Seasalt_37psu_80rpm_24h	0.605	124704	4.99132	>MQL	20.327	>MQL	455	13932.6
PFUnDA	EE11_S10	Seasalt_37psu_80rpm_24h	0.951	90860.7	16.5654	>MQL	49.1536	>MQL	455	13932.6
PFUnDA	EE11_S11	Seasalt_37psu_80rpm_24h	1.64	58768.6	49.6962	>MQL	95.3776	>MQL	455	13932.6
PFUnDA	EE11_S12	Seasalt_37psu_80rpm_24h	2.48	32115.8	143.012	>MQL	149.993	>MQL	455	13932.6
PFUnDA	EE11_S13	Seasalt_37psu_80rpm_24h	3.67	20129	271.918	>MQL	178.747	>MQL	455	13932.6
PFUnDA	EE11_S14	Seasalt_37psu_80rpm_24h	5.38	11729.3	581.091	>MQL	222.584	>MQL	455	13932.6
PFUnDA	EE11_S15	Seasalt_37psu_80rpm_24h	9.91	6349.54	670.501	>MQL	139.034	>MQL	455	13932.6
PFUnDA	EE18_S02	Seasalt_37psu_1ppmNOM_80rpm_24h	0.015	NA	0.72338	>MDL	NA	<MDL	750	12600.2
PFUnDA	EE18_S03	Seasalt_37psu_1ppmNOM_80rpm_24h	0.0306	NA	NA	<MDL	NA	<MDL	750	12600.2
PFUnDA	EE18_S04	Seasalt_37psu_1ppmNOM_80rpm_24h	0.0548	NA	NA	<MDL	NA	<MDL	750	12600.2
PFUnDA	EE18_S05	Seasalt_37psu_1ppmNOM_80rpm_24h	0.0944	NA	NA	<MDL	0.904225	>MDL	750	12600.2
PFUnDA	EE18_S06	Seasalt_37psu_1ppmNOM_80rpm_24h	0.154	62476	1.15741	>MDL	4.30411	>MQL	750	12600.2
PFUnDA	EE18_S07	Seasalt_37psu_1ppmNOM_80rpm_24h	0.256	310805	0.506366	>MDL	9.36777	>MQL	750	12600.2
PFUnDA	EE18_S08	Seasalt_37psu_1ppmNOM_80rpm_24h	0.383	233846	3.58073	>MQL	49.8409	>MQL	750	12600.2
PFUnDA	EE18_S09	Seasalt_37psu_1ppmNOM_80rpm_24h	0.605	407506	6.07639	>MQL	147.389	>MQL	750	12600.2
PFUnDA	EE18_S10	Seasalt_37psu_1ppmNOM_80rpm_24h	0.951	401533	17.7951	>MQL	425.311	>MQL	750	12600.2
PFUnDA	EE18_S11	Seasalt_37psu_1ppmNOM_80rpm_24h	1.64	267544	46.2963	>MQL	737.269	>MQL	750	12600.2
PFUnDA	EE18_S12	Seasalt_37psu_1ppmNOM_80rpm_24h	2.48	123777	129.702	>MQL	955.584	>MQL	750	12600.2
PFUnDA	EE18_S13	Seasalt_37psu_1ppmNOM_80rpm_24h	3.67	68633.9	250.217	>MQL	1022.21	>MQL	750	12600.2
PFUnDA	EE18_S14	Seasalt_37psu_1ppmNOM_80rpm_24h	5.38	34218.4	393.374	>MQL	801.215	>MQL	750	12600.2
PFUnDA	EE18_S15	Seasalt_37psu_1ppmNOM_80rpm_24h	9.91	22696.6	153.139	>MQL	206.887	>MQL	750	12600.2
PFUnDA	EE19_S02	Seasalt_37psu_1ppmNOM_80rpm_24h	0.015	NA	NA	<MDL	NA	<MDL	454	12473.4
PFUnDA	EE19_S03	Seasalt_37psu_1ppmNOM_80rpm_24h	0.0306	NA	NA	<MDL	NA	<MDL	454	12473.4
PFUnDA	EE19_S04	Seasalt_37psu_1ppmNOM_80rpm_24h	0.0548	NA	NA	<MDL	NA	<MDL	454	12473.4
PFUnDA	EE19_S05	Seasalt_37psu_1ppmNOM_80rpm_24h	0.0944	NA	NA	<MDL	NA	<MDL	454	12473.4
PFUnDA	EE19_S06	Seasalt_37psu_1ppmNOM_80rpm_24h	0.154	97534.3	0.72338	>MDL	2.568	>MDL	454	12473.4
PFUnDA	EE19_S07	Seasalt_37psu_1ppmNOM_80rpm_24h	0.256	313994	0.506366	>MDL	5.78704	>MQL	454	12473.4
PFUnDA	EE19_S08	Seasalt_37psu_1ppmNOM_80rpm_24h	0.383	209914	4.12326	>MQL	31.5032	>MQL	454	12473.4
PFUnDA	EE19_S09	Seasalt_37psu_1ppmNOM_80rpm_24h	0.605	283287	8.60822	>MQL	88.7587	>MQL	454	12473.4
PFUnDA	EE19_S10	Seasalt_37psu_1ppmNOM_80rpm_24h	0.951	380335	17.0718	>MQL	236.328	>MQL	454	12473.4
PFUnDA	EE19_S11	Seasalt_37psu_1ppmNOM_80rpm_24h	1.64	355293	32.3351	>MQL	418.15	>MQL	454	12473.4
PFUnDA	EE19_S12	Seasalt_37psu_1ppmNOM_80rpm_24h	2.48	134765	124.638	>MQL	611.364	>MQL	454	12473.4
PFUnDA	EE19_S13	Seasalt_37psu_1ppmNOM_80rpm_24h	3.67	70289.5	210.72	>MQL	539.099	>MQL	454	12473.4
PFUnDA	EE19_S14	Seasalt_37psu_1ppmNOM_80rpm_24h	5.38	36917.1	412.109	>MQL	553.747	>MQL	454	12473.4
PFUnDA	EE19_S15	Seasalt_37psu_1ppmNOM_80rpm_24h	9.91	28610.4	159.216	>MQL	165.799	>MQL	454	12473.4
PFUnDA	EE20_S02	Seasalt_37psu_1ppmNOM_80rpm_24h	0.015	NA	0.578704	>MDL	NA	<MDL	302	12498.7
PFUnDA	EE20_S03	Seasalt_37psu_1ppmNOM_80rpm_24h	0.0306	NA	1.15741	>MDL	NA	<MDL	302	12498.7
PFUnDA	EE20_S04	Seasalt_37psu_1ppmNOM_80rpm_24h	0.0548	NA	NA	<MDL	NA	<MDL	302	12498.7
PFUnDA	EE20_S05	Seasalt_37psu_1ppmNOM_80rpm_24h	0.0944	NA	NA	<MDL	NA	<MDL	302	12498.7
PFUnDA	EE20_S06	Seasalt_37psu_1ppmNOM_80rpm_24h	0.154	142553	0.651042	>MDL	2.24248	>MDL	302	12498.7
PFUnDA	EE20_S07	Seasalt_37psu_1ppmNOM_80rpm_24h	0.256	324194	0.651042	>MDL	5.09983	>MQL	302	12498.7
PFUnDA	EE20_S08	Seasalt_37psu_1ppmNOM_80rpm_24h	0.383	233866	4.55729	>MQL	25.7523	>MQL	302	12498.7
PFUnDA	EE20_S09	Seasalt_37psu_1ppmNOM_80rpm_24h	0.605	469998	6.2934	>MQL	71.4699	>MQL	302	12498.7
PFUnDA	EE20_S10	Seasalt_37psu_1ppmNOM_80rpm_24h	0.951	409871	16.4931	>MQL	163.339	>MQL	302	12498.7
PFUnDA	EE20_S11	Seasalt_37psu_1ppmNOM_80rpm_24h	1.64	271262	44.5602	>MQL	292.065	>MQL	302	12498.7
PFUnDA	EE20_S12	Seasalt_37psu_1ppmNOM_80rpm_24h	2.48	125119	129.485	>MQL	391.457	>MQL	302	12498.7
PFUnDA	EE20_S13	Seasalt_37psu_1ppmNOM_80rpm_24h	3.67	73120.6	218.822	>MQL	386.61	>MQL	302	12498.7
PFUnDA	EE20_S14	Seasalt_37psu_1ppmNOM_80rpm_24h	5.38	35716.5	330.802	>MQL	285.482	>MQL	302	12498.7
PFUnDA	EE20_S15	Seasalt_37psu_1ppmNOM_80rpm_24h	9.91	29691	168.692	>MQL	121.021	>MQL	302	12498.7
PFUnDA	EE21_S02	Seasalt_37psu_2ppmNOM_80rpm_24h	0.015	NA	0.651042	>MDL	NA	<MDL	430	12322.1
PFUnDA	EE21_S03	Seasalt_37psu_2ppmNOM_80rpm_24h	0.0306	NA	NA	<MDL	NA	<MDL	430	12322.1
PFUnDA	EE21_S04	Seasalt_37psu_2ppmNOM_80rpm_24h	0.0548	NA	NA	<MDL	NA	<MDL	430	12322.1
PFUnDA	EE21_S05	Seasalt_37psu_2ppmNOM_80rpm_24h	0.0944	NA	NA	<MDL	NA	<MDL	430	12322.1
PFUnDA	EE21_S06	Seasalt_37psu_2ppmNOM_80rpm_24h	0.154	85968.1	0.651042	>MDL	1.95313	>MDL	430	12322.1
PFUnDA	EE21_S07	Seasalt_37psu_2ppmNOM_80rpm_24h	0.256	206960	0.651042	>MDL	4.70197	>MQL	430	12322.1
PFUnDA	EE21_S08	Seasalt_37psu_2ppmNOM_80rpm_24h	0.383	135682	4.77431	>MQL	22.6056	>MQL	430	12322.1
PFUnDA	EE21_S09	Seasalt_37psu_2ppmNOM_80rpm_24h	0.605	220953	6.87211	>MQL	52.9876	>MQL	430	12322.1
PFUnDA	EE21_S10	Seasalt_37psu_2ppmNOM_80rpm_24h	0.951	254960	15.842	>MQL	140.951	>MQL	430	12322.1
PFUnDA	EE21_S11	Seasalt_37psu_2ppmNOM_80rpm_24h	1.64	176037	42.4624	>MQL	260.851	>MQL	430	12322.1
PFUnDA	EE21_S12	Seasalt_37psu_2ppmNOM_80rpm_24h	2.48	53656.6	155.093	>MQL	290.401	>MQL	430	12322.1
PFUnDA	EE21_S13	Seasalt_37psu_2ppmNOM_80rpm_24h	3.67	56027.5	215.422	>MQL	421.188	>MQL	430	12322.1
PFUnDA	EE21_S14	Seasalt_37psu_2ppmNOM_80rpm_24h	5.38	38565.8	339.916	>MQL	457.465	>MQL	430	12322.1
PFUnDA	EE21_S15	Seasalt_37psu_2ppmNOM_80rpm_24h	9.91	19242.9	248.843	>MQL	167.101	>MQL	430	12322.1
PFUnDA	EE22_S02	Seasalt_37psu_2ppmNOM_80rpm_24h	0.015	NA	NA	<MDL	NA	<MDL	350	12209.3
PFUnDA	EE22_S03	Seasalt_37psu_2ppmNOM_80rpm_24h	0.0306	NA	NA	<MDL	NA	<MDL	350	12209.3
PFUnDA	EE22_S04	Seasalt_37psu_2ppmNOM_80rpm_24h	0.0548	NA	NA	<MDL	NA	<MDL	350	12209.3
PFUnDA	EE22_S05	Seasalt_37psu_2ppmNOM_80rpm_24h	0.0944	NA	NA	<MDL	NA	<MDL	350	12209.3
PFUnDA	EE22_S06	Seasalt_37psu_2ppmNOM_80rpm_24h	0.154	96899.2	0.651042	>MDL	1.80845	>MDL	350	12209.3
PFUnDA	EE22_S07	Seasalt_37psu_2ppmNOM_80rpm_24h	0.256	235465	0.578704	>MDL	3.90625	>MQL	350	12209.3
PFUnDA	EE22_S08	Seasalt_37psu_2ppmNOM_80rpm_24h	0.383	164729	3.90625	>MQL	18.4462	>MQL	350	12209.3
PFUnDA	EE22_S09	Seasalt_37psu_2ppmNOM_80rpm_24h	0.605	289676	5.35301	>MQL	44.4517	>MQL	350	12209.3
PFUnDA	EE22_S10	Seasalt_37psu_2ppmNOM_80rpm_24h	0.951	416895	11.0677	>MQL	132.27	>MQL	350	12209.3
PFUnDA	EE22_S11	Seasalt_37psu_2ppmNOM_80rpm_24h	1.64	147891	34.5775	>MQL	146.593	>MQL	350	12209.3
PFUnDA	EE22_S12	Seasalt_37psu_2ppmNOM_80rpm_24h	2.48	80101.6	105.975	>MQL	243.345	>MQL	350	12209.3
PFUnDA	EE22_S13	Seasalt_37psu_2ppmNOM_80rpm_24h	3.67	34271.2	160.663	>MQL	157.841	>MQL	350	12209.3
PFUnDA	EE22_S14	Seasalt_37psu_2ppmNOM_80rpm_24h	5.38	43378.9	167.679	>MQL	208.514	>MQL	350	12209.3
PFUnDA	EE22_S15	Seasalt_37psu_2ppmNOM_80rpm_24h	9.91	36557.9	50.4919	>MQL	52.9152	>MQL	350	12209.3
PFUnDA	EE23_S02	Seasalt_37psu_2ppmNOM_80rpm_24h	0.015	NA	NA	<MDL	NA	<MDL	276	11824.7
PFUnDA	EE23_S03	Seasalt_37psu_2ppmNOM_80rpm_24h	0.0306	NA	NA	<MDL	NA	<MDL	276	11824.7
PFUnDA	EE23_S04	Seasalt_37psu_2ppmNOM_80rpm_24h	0.0548	NA	0.72338	>MDL	NA	<MDL	276	11824.7
PFUnDA	EE23_S05	Seasalt_37psu_2ppmNOM_80rpm_24h	0.0944	NA	NA	<MDL	NA	<MDL	276	11824.7
PFUnDA	EE23_S06	Seasalt_37psu_2ppmNOM_80rpm_24h	0.154	NA	NA	<MDL	2.06163	>MDL	276	11824.7
PFUnDA	EE23_S07	Seasalt_37psu_2ppmNOM_80rpm_24h	0.256	152331	1.30208	>MQL	4.62963	>MQL	276	11824.7
PFUnDA	EE23_S08	Seasalt_37psu_2ppmNOM_80rpm_24h	0.383	195174	3.58073	>MQL	16.3122	>MQL	276	11824.7
PFUnDA	EE23_S09	Seasalt_37psu_2ppmNOM_80rpm_24h	0.605	46831.2	40.7986	>MQL	44.5964	>MQL	276	11824.7
PFUnDA	EE23_S10	Seasalt_37psu_2ppmNOM_80rpm_24h	0.951	303115	15.9144	>MQL	112.594	>MQL	276	11824.7
PFUnDA	EE23_S11	Seasalt_37psu_2ppmNOM_80rpm_24h	1.64	201650	40.9433	>MQL	192.708	>MQL	276	11824.7
PFUnDA	EE23_S12	Seasalt_37psu_2ppmNOM_80rpm_24h	2.48	106056	119.358	>MQL	295.464	>MQL	276	11824.7
PFUnDA	EE23_S13	Seasalt_37psu_2ppmNOM_80rpm_24h	3.67	64414.8	134.187	>MQL	201.751	>MQL	276	11824.7
PFUnDA	EE23_S14	Seasalt_37psu_2ppmNOM_80rpm_24h	5.38	38737.5	180.411	>MQL	163.122	>MQL	276	11824.7
PFUnDA	EE23_S15	Seasalt_37psu_2ppmNOM_80rpm_24h	9.91	34629.8	46.224	>MQL	37.3626	>MQL	276	11824.7
